# Supplementary material for: The efficacy of anti‐proteolytic peptide R7I in intestinal inflammation, function, microbiota, and metabolites by multi‐omics analysis in murine bacterial enteritis
Source: Bioeng Transl Med. 2022 Nov 8;8(2):e10446. doi: 10.1002/btm2.10446 (PMC10013768; doi:10.1002/btm2.10446)
Supplement: Supplementary file 1 — Appendix S1 Supporting Information [file BTM2-8-e10446-s001.xlsx]

## Sheet: all_positive_metabolites
m/z	RT(min)	POS_QC01.mzdata	POS_QC02.mzdata	POS_QC03.mzdata	POS_QC04.mzdata	POS_QC05.mzdata	POS_A1.mzdata	POS_A2.mzdata	POS_A3.mzdata	POS_A4.mzdata	POS_B1.mzdata	POS_B2.mzdata	POS_B3.mzdata	POS_B4.mzdata	POS_F1.mzdata	POS_F2.mzdata	POS_F3.mzdata	POS_F4.mzdata
50.9885	0.598143	82129.9	85592.9	91346.4	92878.2	97814.5	62101.2	69706.6	20654.7	23231.2	54501.1	96874.2	17904.3	100511	135126	166214	146097	139275
51.9851	0.597984	85100.9	94514.5	99358.6	97007.8	102105	65554.9	74558.7	24046.6	28976.3	60852.5	99070.8	20071.9	112306	142478	181151	156971	163204
53.0186	0.597984	342675	323828	325890	387066	379743	241141	277299	100296	113129	217555	375550	106726	414707	536882	656657	554633	590889
54.0175	0.598017	332453	311759	323810	350505	362317	234161	269127	78478.3	90428.2	208763	356901	77334.3	379435	504192	632279	549310	550813
56.0436	1.03368	129945	137205	129918	143563	149059	329960	99604.1	63993.3	219707	145363	23136.3	47288.2	102446	62601.8	340090	97905	68704.8
56.9423	14.0259	71037.8	78682.8	72947.5	85652.9	79714.7	86810.4	91424.2	87302.1	81739.2	79237.8	84172	90794.2	93870.4	87536.4	88871.6	99921	100831
57.0709	9.10897	32222.4	31084.5	34909.6	29850	35406.2	30903.3	32502.7	44955.7	33923.8	50750.6	32824.1	32245.6	32098.8	33733.7	30329.8	34127.8	34321
58.0653	0.609063	8191.19	11486.5	11271.2	11747	12299.7	3255.32	14818.6	1930.79	17196.3	22303.1	1595.41	4434.38	45997.6	2557.28	3908.6	18967.1	38715.3
58.9455	0.961204	22941.7	31903.1	23417.5	32633.8	25147.5	0	27163	449.781	4686.38	31325.4	0	465.348	0	10375	1907.71	1248.62	0
59.0605	14.1257	28415.9	26948.9	28402.2	31660	30422.8	25510.8	24821.3	24324	26104.5	25344.2	27803.9	27069.6	25968.7	25960.5	25235.2	30146.2	26947
61.0074	0.597402	263025	258992	257976	278864	275527	94445.2	135490	85451.1	64175.9	121972	164769	85252	320584	878320	861023	320250	295233
61.0075	14.023	383181	381629	331703	398835	465566	325077	355593	340245	333498	296727	357926	429053	409395	378976	401819	441081	460314
62.0239	0.597402	19202.3	17696.6	17990.1	20205.8	20442	10918.4	17852.8	4643.57	5825.32	11573.6	20360.3	5169.81	22746.7	29330	31931.7	27559.9	28290.6
62.4836	14.027	58420.8	65141.7	67020.9	65726.9	68369.6	64210.3	68147.1	68873.8	60378.4	62525.8	63912.6	69736.9	72656.2	71024	69467.5	69834.9	74655.5
64.015	0.654666	120264	119952	117584	122216	136116	80221	146661	102743	112510	105753	147311	106875	130022	157625	104723	146909	123534
66.0189	0.597984	318257	309199	331110	344871	362027	234566	266337	77882.7	102981	218185	359151	82680.3	372569	480714	633486	510641	523543
67.0203	0.597984	44547.5	44640.9	49863.3	49511.4	52551.6	38644.3	39404	12591.4	16794.3	34939.2	53418.8	11009	57232.5	71818.6	93200.4	76874.5	75152.9
67.9961	14.027	94818.2	95500.5	98731.4	106822	115107	106533	106659	113790	102340	89915	95941.2	111078	105781	106950	116370	131222	133813
68.0164	0.597253	44853.9	49446.6	45800.6	49799.7	46309.2	36187.3	41058.3	12280.5	14308.3	36216.4	52889.5	11605.9	55646.2	72947	87877.2	71082.6	69432.4
68.9824	0.598	643740	629856	620029	684883	729028	441137	509266	168071	196558	409415	651590	169554	743796	953267	1.22253e+06	996379	1.02442e+06
68.9938	14.0268	1.55539e+06	1.48794e+06	1.50042e+06	1.66687e+06	2.00116e+06	1.54114e+06	1.58155e+06	1.63832e+06	1.40476e+06	1.29918e+06	1.5718e+06	1.89495e+06	1.80344e+06	1.62073e+06	1.77097e+06	2.03157e+06	2.08982e+06
69.063	1.22924	325220	217074	225424	223144	223409	477325	278940	139976	332518	245371	102636	164061	194387	205157	438823	296088	216969
69.9836	0.598	87980.1	93503	93979.3	99186	98164.4	67829.6	74614.7	23033	31324	60472.6	98949.2	24907.2	110734	138387	171298	143463	137593
69.9941	14.0213	849245	932707	930297	1.04208e+06	1.29952e+06	933940	956134	1.00123e+06	919936	881291	1.00797e+06	1.08437e+06	1.10129e+06	1.03315e+06	1.03746e+06	1.1384e+06	1.32944e+06
70.0547	0.782951	249388	248137	226173	249759	263701	568774	172087	95158.5	402096	290324	110741	124416	171357	82777.1	424735	134770	142916
70.9799	0.598269	92028.4	89392.5	85602.3	99475	102249	62619.2	73245.6	21304.4	29281.1	59501	91866.7	23261.1	107304	137080	175883	145245	152241
70.9917	14.02	347857	368627	361884	416566	495395	364269	393094	397633	367844	341654	386614	445214	417093	401777	428837	487806	508221
71.9876	14.02	54228.5	54778.3	52510	60044	69566.2	49513	54645.1	51385.7	52137.3	54035.9	55833.7	65359.3	66781.6	65957.9	61766.7	74256.9	74348.4
72.0714	0.88817	4.22186e+06	4.33596e+06	4.16818e+06	4.55617e+06	4.76252e+06	1.0458e+07	3.19954e+06	2.10622e+06	7.02112e+06	5.09851e+06	1.25618e+06	2.37614e+06	3.1147e+06	2.0969e+06	1.03556e+07	3.0877e+06	2.65086e+06
72.9379	14.0358	52460.1	52907.3	51814.1	40763.1	62088.5	46385.6	35483.5	48697.5	35061.5	30809.4	44503.8	49217.3	44102.7	35660.6	47899.6	55576.9	58060.8
73.0741	0.888457	192938	188790	209744	219650	241026	548475	155440	91218.2	371683	281500	59706.4	98168.9	128443	87677.1	444018	132931	124696
73.5321	0.597984	434417	405457	413260	429562	456991	300432	322951	126093	141518	276472	430617	126148	459495	588542	702204	624089	648607
74.5309	0.597736	87652.7	84011.7	79678	90501.2	95293.8	63022.8	63791.1	23847.8	27938.1	55905.3	93241.3	25632.1	95014.6	118104	154801	130837	130969
76.0292	0.759059	163989	160286	178713	166527	189001	480572	99893.8	47163.7	263888	163861	88343.1	38962	109847	53632.3	256795	99742.3	177105
77.0174	1.89191	229725	235539	229869	244952	245017	857642	280923	100305	382901	431256	67473.4	67887.8	151564	132213	841679	178489	139174
77.9938	0.598	33669.4	37650.8	36030.7	37172.5	35585.2	26528.7	27855.5	7015.18	9338.7	22056.3	38978.7	6767.93	47109.5	57826.9	73236	58159.3	62555
79.0325	1.89011	99374.6	96572.2	162172	96403.5	183682	222003	70256.7	37814.4	144781	103876	27942	24471.4	61419.8	46797.5	208343	67911.6	56999.9
79.9432	14.0259	13994.2	12953.8	13197.4	10045.2	13588.7	10335.1	14081.4	15730.3	8001.23	9167.67	8858.83	13198.4	15699.2	14108.9	11532.7	14306.6	16439.7
80.9391	0.717678	167352	172396	173588	180514	197679	4989.61	359422	224049	222190	111631	154685	280947	362424	563824	72107.1	146887	21622
81.0301	1.77676	71032.4	78417.8	77798.2	84079	74399.9	117144	17079.6	5080.44	98724.8	109555	200820	74023.2	159744	11826.2	64517.2	28006	15166.1
81.0628	7.43392	48457.8	49467.5	46260.3	40379.6	53601.9	49154.1	36719.7	65087.6	78848.6	26632.2	14826.7	69396.6	8092.6	55617.4	24236.8	35558.5	23118.1
81.9377	14.027	177390	184186	211831	193851	218492	192148	210444	216125	188109	176150	194142	195737	197957	179608	207519	229455	239390
82.0122	0.598592	60636.7	65508.3	63545.4	74535.9	72569.7	52054.9	57870	22460.4	26705.6	43506.6	69175.1	24015.9	83531.6	91340.8	117593	99089.3	104549
82.9804	0.720399	51258.3	55172.4	49857.7	62488.8	56191.3	23531.3	272445	153353	104730	21214.9	84737.8	88804	105040	175328	21534.8	47863.7	18139.3
83.9379	14.023	14774	13137.4	11971.1	18747.3	18153.5	14399.7	16366.3	18372.5	16338.8	16101.8	15573.8	17875.1	20085.7	16302.3	16871.5	21883.5	22210.2
84.0321	0.791968	253947	277025	280979	285962	298505	956040	144075	49076.3	449942	286484	132285	50972.6	271141	85902.9	586893	226262	286727
84.9598	0.597104	586684	601211	604512	660391	601349	210883	326300	191532	132751	345976	382578	198045	711302	2.09458e+06	2.02572e+06	653344	634407
84.9599	14.021	473281	479170	449598	495423	548930	407113	435756	419852	385506	374828	439032	496548	513671	467589	471797	535779	545056
85.9418	14.024	39292.2	37921.3	39903.3	41195.6	47874.1	38163.2	40149.6	40053.2	37205.6	34114.2	42744.4	46603.7	46214.2	45725.8	44095.4	45485.4	51681.5
85.9717	0.577469	15593.4	19777	18128.4	18156.5	18044.5	16247.7	20786.3	18444.9	17705.2	22736	18538.5	21828.5	15837.4	29787.6	26661.8	18403.3	16806.6
86.0941	1.31846	2.46867e+07	2.71605e+07	2.78979e+07	2.87699e+07	2.79445e+07	8.92869e+07	2.27985e+07	1.05718e+07	6.67916e+07	3.16282e+07	8.03668e+06	9.35929e+06	2.09497e+07	1.52575e+07	8.12368e+07	2.14381e+07	1.63113e+07
86.9929	0.597736	103694	106005	117555	118700	113189	75798.9	92331.2	28304.8	31237.3	70836.3	123517	26821.2	131012	162353	211678	167638	181634
87.0943	1.30786	1.30707e+06	1.36834e+06	1.41626e+06	1.43784e+06	1.33561e+06	4.48636e+06	1.16567e+06	469528	3.33541e+06	1.58894e+06	413162	466098	1.68569e+06	772347	4.0156e+06	1.0465e+06	836529
87.9251	14.0269	28706.8	34662.4	34753.3	31839.1	32505.8	34004.7	27684.6	33653.2	27126.3	20352.2	31637.4	27679.7	33943.8	26380.2	31577	35791.2	31715.3
88.0263	0.807564	86346.9	86208.1	81160.3	36583.6	97536.7	228990	88060.3	5018.41	227396	95436.6	16111.2	12302.2	147068	30345.4	170189	106113	84228.2
88.0391	1.58466	81687.5	76416.6	41569.4	84219.2	91173.5	12921.2	43046.7	5355.07	36867.2	26946.9	41130.6	50048.7	37695.1	138921	19217.2	114422	38569.9
89.1072	0.603735	53074.4	56351.8	59939.2	59367.7	57892.2	46313.8	85433.7	12649.1	56706.1	47910.1	40441.6	22659.8	127286	49703.3	168700	98244.9	127348
89.5071	14.0274	230153	243172	239447	243238	251705	251165	249803	249128	228593	198227	239516	254408	246280	231918	235402	259410	276448
90.0439	0.766896	1.36531e+06	1.39712e+06	1.47987e+06	1.57433e+06	1.61347e+06	3.37559e+06	1.10035e+06	616026	2.14173e+06	1.61792e+06	484913	579346	981768	438866	2.76838e+06	723077	878752
90.0548	1.3777	51251.9	71270.6	71859.5	63459.8	68282.3	104829	52591.4	87277.6	49701.9	43618.2	103028	52715.7	47437	71830.3	39564.8	106269	124408
90.5073	14.0213	343574	330989	295473	357915	415557	290827	315912	317061	306494	277616	308866	387589	361506	349008	372004	416885	415571
90.9824	0.655375	854631	883003	931682	967295	946076	487356	1.15362e+06	1.40096e+06	1.06401e+06	952600	1.04058e+06	1.85843e+06	963474	1.01881e+06	604846	1.01033e+06	776409
91.0545	2.70877	69620	67114.8	68977.4	70924.4	77128	88876.3	66144.2	84033.4	82652.8	74644.1	64921.6	75081.3	63273.2	62118.4	78860.2	68556.8	74441.2
91.5051	14.0213	130250	143508	132839	149500	153288	130920	133621	132710	128673	116811	135848	151329	145437	151745	152246	160951	163982
92.0115	0.599799	39315	39874.3	44855.8	45472.8	44570.3	26020.4	38079.2	15159.6	13672.4	27819.1	45760	19905.7	48048.7	59757.5	78268.4	62818.6	63200.3
93.0114	0.598269	36951.1	37960	39519	42785.8	37688	26212.2	27390.9	9731.96	10113.8	25376.6	42643.4	11990.2	44146.4	53878.7	67301.1	57084.3	59377.1
93.0443	1.8883	87330.9	83356.8	87491.2	47702.3	93178.7	188931	38634.9	40484.5	133077	94869	25883.2	35493.4	54759	44462.1	183873	68085.2	31568.5
95.0408	0.709936	0	0	0	0	199.341	31475.1	0	0	0	31497	20917.3	0	0	205.369	16921.2	16567.5	40741.1
95.0772	7.43392	46717.9	45548.9	40014.9	34886.1	41391.1	45258.2	29980.7	53200.8	63975.9	24424.4	16449.7	59264	9741.26	40804.9	21251.6	25269.4	19136.6
95.9703	14.0269	18266.2	20976.3	25280.1	23886.6	20122.8	22747.2	21223.8	23807.7	20885.9	16376.9	16046.7	26238.3	23185.3	23489.3	20860.8	25387.9	26409.6
97.969	14.0268	293121	305489	296172	331844	361525	309244	319808	320169	291332	265813	319099	342370	345337	341730	337234	371093	387488
98.0964	0.608781	9518.84	9680	9829.09	8205.1	10491.1	12668.2	17664.3	338.004	9518.67	9607.49	3122.3	1366.99	45577.5	1460.17	11432.4	21321.2	41016.1
98.9619	14.0195	175769	177783	176653	203401	198714	173212	186861	174005	170730	160342	185477	202101	201336	189701	184535	207642	218578
99.0393	1.78253	66330.3	74302.4	78448.8	79583	77922.4	89865.1	15266.1	3269.97	98532.6	154653	173767	153708	130612	14745.4	53922.7	26145.5	14851.3
99.9659	0.956508	139299	135771	130584	140120	140076	0	114071	3839.5	66787.8	194605	9552.2	5402.58	15860.8	66582.7	35970.5	29553.1	5771.54
99.9696	14.0188	241891	236383	226922	277810	303511	219205	230042	239653	234187	216961	253597	282472	288466	274485	279926	308012	315113
100.957	14.02	65714.5	64159.5	56461.4	71842.5	89681.3	64611.2	61668	65083	65650	59611.1	67476.2	76734.4	75867.9	76359.5	79134.7	86554.2	90852.1
101.108	0.650744	6878.93	9745.26	8700.76	11195.2	10559.4	48606.8	7236.33	209.57	13924.5	18946.2	1529.14	8355.83	10067.4	13208.6	70349.2	12876.6	10105.4
101.957	14.0259	126053	141304	136791	141891	151299	165231	152163	131692	131147	148854	138271	145932	147525	143427	149988	149638	154648
102.04	0.797839	178427	297440	195498	201477	199576	548103	101537	3548.57	261127	218793	31680.6	9057.37	194078	54834.1	399648	155946	171157
103.026	1.89054	469043	492389	445192	468245	510825	1.81028e+06	320144	197590	752695	519118	123323	126582	307213	254821	1.6982e+06	356075	277912
104.041	1.00983	320306	139848	266446	155863	152730	877440	181314	95577.1	557651	156407	1.85186e+07	74731.9	161047	3.07761e+06	831916	136642	87642.1
105.058	7.20265	208578	199774	197972	187535	220564	267833	184426	182478	187270	194704	226483	152842	295171	190264	158832	230208	271687
105.1	0.72179	961482	1.03792e+06	1.05097e+06	1.11596e+06	1.03172e+06	1.06644e+06	1.1838e+06	2.00471e+06	897501	1.50942e+06	922712	1.81514e+06	944471	687335	597427	954732	1.60307e+06
106.036	0.777993	352786	349825	365218	408727	406883	933290	64758.9	107771	507546	337436	169958	76769.9	229278	98571.7	691157	347906	274400
106.951	0.664539	49442	56178.7	60824	67057.1	56700.1	57422.4	77237.9	87756.3	90032.9	64284.1	41697.8	75722.9	55023.3	36631.1	27661.8	26780.1	28179.3
107.02	1.89268	197369	194116	193107	184247	357498	757101	145743	89027.8	543415	363960	55312.5	142379	123304	107736	437948	249748	125737
107.071	5.12198	35552.3	34308.3	36306.1	41260.7	42893.8	33437.4	40048.9	0	34351.6	25786.5	39557.7	12458.2	69124.4	66337	43059.2	63517.8	63972.3
107.967	13.8489	75395.2	78695.1	69350.3	63887.1	100812	58725	43438.9	57969.3	30305	35474.9	48421.5	69164.4	57737.2	53259.6	61437.3	77893.7	85984
108.962	14.047	39177.9	40430.9	38289.5	68805.5	47967.6	48639.7	65172.7	67931.5	62742	62755.4	69724.9	71345.4	73330.8	73264.6	75075.6	75400.4	82144
108.962	0.598	53832.3	58382	57761.8	52394.9	57455.3	33194.8	38140	8283.34	11379	26187.2	49766.7	9306.61	56850.5	77085	98505	79953.1	85711.6
109.092	7.43398	55325.1	61141	66225.4	51526.1	60691.6	64362	44835.6	88208.2	104107	39845.8	21000.8	94117.5	10741.8	64164.9	27172.3	37650.8	25095.4
109.944	14.0276	16936.9	20471.5	22782.4	25168	23950.6	22588.9	20664.2	22101	17108.5	15460.9	16291.3	24476.3	20751.6	16130.4	20953.3	20750.4	24202
110.009	0.602988	4.58959e+06	4.83018e+06	5.06574e+06	5.43176e+06	5.27998e+06	3.63598e+06	4.15939e+06	1.25116e+06	1.43789e+06	3.44078e+06	5.62434e+06	1.20135e+06	5.77634e+06	7.31813e+06	9.16859e+06	7.49508e+06	7.54096e+06
111.01	0.597984	705763	718317	710578	792119	785328	483608	559714	184107	215309	487750	794326	190878	847321	1.06653e+06	1.34165e+06	1.12723e+06	1.13655e+06
111.118	8.04769	18056.5	18323.6	22218.7	18159.2	23448.6	20488.6	17690.2	19663.4	18182.3	16084.2	18142.5	17270.4	16913	19991.9	14131.6	20330.2	18028.9
112.034	0.810122	529735	509953	502794	534425	568622	1.17784e+06	499736	0	932751	1.13093e+06	945412	162105	619753	966075	185511	154299	1.03654e+06
112.956	14.0588	76176.1	69106.6	113096	72328.7	125776	76242.3	80913.4	74320.5	65425.6	61523.2	72403	71853.8	75853.2	74403.3	77371.5	93635.4	85581
113.024	1.06411	151807	167738	170462	180432	134410	172702	165565	129164	234479	16364.3	187302	93568.1	149537	57512	169910	42086.8	123574
113.964	14.0344	73787.3	69728.7	70194.1	71240.5	76981.5	70624.2	69277.9	65392.4	53828.4	49310	75537	79176.8	76736.4	73138.5	77282.6	83085.1	86696.6
114.051	0.758591	359091	375208	358194	402246	412456	314565	257983	484097	675982	415285	298542	381165	212476	166546	283964	321363	704941
114.988	0.598	345599	360942	356029	384950	379384	223292	255863	75912.5	95939.7	210516	379697	82948.2	433081	547797	725604	573682	577980
115.054	2.66801	27012.6	29304.8	31171.6	29496.8	29530	55334.1	11289	5437.21	30758.9	30144.8	12564.1	1240	10148.5	15149.5	44515.7	16845.7	28110.9
116.053	0.775058	4.2875e+06	4.68715e+06	4.92419e+06	4.99071e+06	4.8182e+06	1.35323e+07	3.37984e+06	2.16494e+06	8.95111e+06	6.47237e+06	2.06653e+06	2.55097e+06	2.97149e+06	1.42082e+06	8.64838e+06	2.06532e+06	2.60351e+06
116.986	0.598143	52159.7	52046.9	53706.9	59396.8	54666.2	32606.7	42394	12643.9	16358	35105.7	58727.2	11528.5	63788.7	84649.6	100266	84199.8	84106.2
117.049	1.78266	107622	124987	126998	130100	129968	142175	24521.9	10312.1	182481	297785	281384	176464	206226	16618.2	83911.4	36890.8	16127.6
117.057	0.785479	253199	251952	269243	307455	279877	751620	210708	127377	505059	354467	130292	152767	166261	96936.6	460825	120442	148787
118.071	0.888848	1.09666e+07	1.21111e+07	1.24155e+07	1.33041e+07	1.24585e+07	3.03671e+07	1.03586e+07	5.29627e+06	2.04743e+07	1.42535e+07	3.58532e+06	5.52974e+06	8.5777e+06	5.17908e+06	2.85668e+07	7.45341e+06	7.088e+06
119.072	0.895055	585164	618243	660835	690631	661732	1.61481e+06	577148	336370	1.10955e+06	777105	188837	314580	445358	269458	1.45394e+06	428834	393381
119.073	2.71109	105294	111886	112445	100317	120461	116028	110094	69576.9	96463	89510.9	103722	24915.6	116761	117644	103964	122061	116712
119.086	7.711	165782	160963	158494	121749	164595	154622	116115	115499	83672	79570.4	103239	101168	148389	164595	155065	141034	182420
120.048	2.00596	3.94489e+06	4.16268e+06	3.97211e+06	4.11761e+06	4.43745e+06	2.90683e+07	2.83184e+06	2.9102e+06	8.03829e+06	1.44631e+07	882341	4.39574e+06	2.49131e+06	2.09466e+06	9.61991e+06	2.87905e+06	2.11813e+06
120.066	0.886045	71008	76275.8	134318	113160	47089.1	369031	101159	99359.6	56428.2	149643	150370	111585	144423	90599.2	83471.2	68230	54733.6
120.969	14.0269	9557.5	11968.3	13305.9	10040.7	12774.4	10864	11441.2	14296.9	14714.6	8334.88	11236.7	13957.7	16525.9	9008.81	13325.2	16482.2	15618.7
121.051	7.20081	80608.4	70145.5	76350	63305	77266.6	102963	80608.4	70366.6	72483	74372.4	85973.8	53648.8	120387	75503.7	22578.3	93234.3	108678
121.051	1.89416	568169	564774	908405	569062	628896	2.13297e+06	428268	248251	909502	638112	169951	387203	382716	337902	2.11774e+06	450082	361633
122.965	14.0269	195892	189819	219241	214222	203058	200049	217612	218599	197009	185681	205064	220746	212807	199173	212453	233241	227714
123.039	1.04102	331406	364985	370949	129185	371318	963388	203395	76896.9	560389	408603	31678.1	95753.2	157011	102860	566541	92124.4	137466
123.106	7.43392	53677	53756.9	50770.8	45744.8	54496.5	60960.1	36192.6	75633	98675.5	40051.5	17624.5	83769.1	8753.76	56134.2	25445.8	37429	21349.5
124.029	1.03027	207794	221929	219495	227700	223440	199240	407887	147631	63702.8	93463.5	124763	419253	105381	169894	1.08373e+06	40362.1	79526.1
124.965	14.0213	108971	106773	104147	116168	119539	97530.3	100314	109864	104662	97360.3	115859	122683	115914	113463	117904	126404	127789
125.987	0.594803	448269	480059	519020	543308	492845	185593	296297	160060	115394	254165	327350	162840	564251	1.60396e+06	1.48423e+06	506607	485792
125.987	14.0212	532527	554734	504795	562024	598684	483470	523026	492233	461554	430493	507473	566666	550672	521928	505889	579989	598876
126.052	1.177	100436	96869.1	99344.7	69869.1	95680.2	195005	1340.4	477.04	200823	200152	247985	79028.4	130074	10644.6	17369.7	15876.4	7580.29
127.007	0.577363	98239	102626	97646.4	110327	115835	133539	115182	126868	131292	139690	109484	128599	122396	98505.3	94446.8	94815.6	105372
127.044	1.78303	1.03163e+06	1.1138e+06	1.16904e+06	1.21541e+06	1.20364e+06	1.61755e+06	226934	172361	1.27599e+06	1.4823e+06	3.43056e+06	1.09285e+06	2.44478e+06	174141	941356	408070	151604
128.019	0.589987	47856.3	49711.2	52683.7	58248.5	51192.7	40275.5	43956.5	20557.3	20197.1	38539.5	52239.7	21825.9	57423.4	64774.4	76443.5	67830.1	71700.3
128.048	1.78288	68534.1	73673.2	69588.9	75027.2	67992.1	93358	16120.3	30477.5	83956.1	91448.4	199668	70553.3	145073	9599.71	61346.5	27695.6	10579.4
129.087	1.21829	27231.7	28349.3	30291.7	27541.4	33599.3	42117.6	143265	30744.9	43191.8	29079.9	16308.5	18033.4	11367.5	28575.4	88815.9	37926.6	51146.9
129.137	0.593599	40875.5	42127.5	41919.6	47516.2	42614.5	84596.6	92697	3485.82	34650.6	36716.9	41372	3450.44	282956	34132.7	79564.2	127849	244270
130.032	0.81093	531184	498710	504217	581794	578563	1.55165e+06	229211	543390	723075	560737	82685.6	479645	467677	192986	1.30338e+06	466075	588009
130.144	7.39839	1.91527e+06	1.99836e+06	2.07595e+06	1.92722e+06	2.11312e+06	2.60734e+06	1.96331e+06	1.63539e+06	1.92412e+06	1.96368e+06	2.45488e+06	1.66027e+06	2.99728e+06	2.34799e+06	1.53345e+06	2.95124e+06	2.67962e+06
131.013	1.89224	229532	245432	231061	245626	273658	590506	183901	106913	393213	267874	77779.3	69386.1	173845	133651	929908	325860	157138
131.93	14.1151	135505	156157	150071	172992	158689	162483	169305	167382	155899	153441	165788	157379	166912	171243	163384	164547	170318
132.098	1.32032	5.09614e+07	5.62417e+07	5.41016e+07	5.63009e+07	5.95669e+07	1.6686e+08	4.43737e+07	2.43783e+07	1.33988e+08	6.27067e+07	1.64205e+07	1.97951e+07	4.70252e+07	3.23446e+07	1.61625e+08	4.47406e+07	3.49711e+07
133.096	1.30667	3.15805e+06	3.28681e+06	3.26645e+06	3.5024e+06	3.69495e+06	1.18263e+07	2.41525e+06	1.06966e+06	8.53656e+06	3.64708e+06	1.05212e+06	1.13613e+06	2.71803e+06	1.99731e+06	1.18011e+07	2.6464e+06	2.1563e+06
133.928	14.1133	60967.3	63646.7	65862.4	77650.9	78168.3	64447.8	65425.9	66371.2	66084.3	62498.4	71230.7	72232	69884.4	80250.2	80344.1	83024.4	78377.7
134.056	0.784136	372004	426462	422183	440388	438869	2.48128e+06	530615	38190	1.10178e+06	476215	157725	230084	718609	74200	253227	431329	246534
134.099	1.30786	254803	279889	266501	275872	283354	579223	222546	110057	723350	309797	88169.7	100801	205310	157585	934266	223792	185408
135.013	1.01719	24151.7	25016.8	25429	27203.8	28591.8	64752.5	49546.5	37815.7	55496	36155.8	4548.38	113132	25020.1	13268.1	56465	18421.1	9854.11
135.081	7.7116	51654.5	51962.5	51529	45129.8	53153.1	50026.7	44003.9	35264.5	28886.8	24423.3	38199.7	32509.3	50836.5	54440	54012.3	46494.9	62405
136.031	0.729451	88961.5	84891.3	81273.3	83403.8	97151.4	59157	121625	192133	166767	98056.9	60327.7	231369	35715	22972.4	38412.4	34807.7	68879.3
136.06	1.15225	864493	883097	872521	916451	933365	1.57892e+06	557406	526087	1.40636e+06	1.04495e+06	377251	559165	626559	557013	2.50736e+06	521926	212288
137.039	1.33418	1.99104e+06	1.88356e+06	1.95303e+06	2.01554e+06	2.13025e+06	2.5556e+06	389558	161520	4.55599e+06	2.89459e+06	837756	187995	2.81011e+06	319838	7.0707e+06	1.18974e+06	943008
138.033	0.761748	101452	109582	104871	113098	115605	181766	99888.9	90616.1	229366	130583	30684.9	122482	96486.7	25316.3	107994	58646.4	69595
138.055	3.12155	275236	264407	285805	292347	311890	234330	587463	59343.7	105629	126554	781937	135877	297742	113888	45779.6	563276	723008
138.976	0.597402	18545.9	19488.6	20870.9	20062.8	17950.4	10685.9	13788.2	4343.86	7648.81	12898.5	17170.5	4382.84	20562.3	26552.8	31487.2	29073.8	27621.8
138.98	14.0213	58834.3	62457.9	57752.9	69518.5	71143.5	58180.4	60597	63228.6	57839.6	56164.1	68353.5	77356.6	67623.9	67121.2	68906.3	72564.4	77607.4
139.032	0.846813	39404.6	46480.9	48657.4	43500	48664.7	20159.8	93163.8	0	62320.8	12791.1	5593.25	0	56249.8	50317.4	87751.9	34390.9	106426
139.058	3.09178	23426.4	22163.4	23386.2	27863.4	27626.1	21860	46838.5	1780.79	9490.94	8747.26	70800.2	12467.8	27002	8262.73	3576.32	45544.5	60036.9
139.964	14.0266	71114.2	78267.5	78403.6	74648.5	82064	74541.8	71854.1	77371	65745.6	60441.1	71897.8	72727	75552.4	65989.4	67338.3	74669.7	79206.3
140.048	0.73812	46444.6	46736	50466.3	50649.8	54521.7	76626.3	131755	0	100142	24930.6	13841.6	0	20859.2	6730.77	64429.2	8316.91	5320.43
140.982	14.021	123231	124366	122547	128191	150211	112352	120188	123441	114390	106019	125771	128817	130158	133501	124085	143693	142748
140.987	0.955056	96453.5	105613	106702	117775	107145	0	89727.4	2694.73	68199.7	156648	5546.1	7296.16	11043.1	47655.6	23758.6	21618.3	1323.74
141.01	2.71345	40739.7	42720.9	45057.8	35842.1	38596.2	40359.6	45382.5	37321.1	45913.2	30369.6	39646.9	20403.9	42809.9	45709.8	36086.8	44451.5	40382.2
141.959	14.0268	1.00564e+06	1.0694e+06	1.03107e+06	1.08396e+06	1.23739e+06	1.03691e+06	1.04996e+06	1.06891e+06	920882	853166	1.01148e+06	1.09476e+06	1.13136e+06	1.06637e+06	1.07995e+06	1.20254e+06	1.25388e+06
142.977	14.0366	223342	208588	246399	245705	268453	224480	234219	236976	226626	249882	232903	282467	269485	269484	244616	230555	283722
143.073	2.66907	57952.9	62180.3	59699.2	56291.9	66387.9	127683	34862.5	13002.8	63773.6	82144.2	29923.4	10398.1	20835.1	34831	101357	49616.2	58349.7
143.96	14.0188	377192	383220	387986	417212	515216	382654	388899	399466	381008	358334	389970	432108	437475	419841	433581	475977	509311
144.081	2.67235	71854.8	78083.5	83296.5	78041.2	73958	157422	51453	14195.1	131525	109752	39190.2	52267.9	55556.3	42194.8	124918	71528.6	68933.4
145.17	14.0247	15174.3	17464	10674.3	19036.6	29237	12094.6	11341.5	8597.16	10473.4	5443.85	11362.6	17581.1	15199.9	13123.7	19248.1	25100.9	24091.3
145.955	14.0187	155225	154651	145427	174198	190234	141634	150258	152570	147131	132461	161563	170637	176234	176290	174416	182691	198462
146.06	2.6673	140344	128131	135098	118919	139377	285580	74811.5	22820.6	234581	190567	66277.7	95160.4	54201.6	82898.1	230842	94066.9	141197
146.166	0.587263	622369	643904	648295	674510	658564	1.31328e+06	1.14511e+06	38872.7	462421	512165	679777	48107.3	2.9284e+06	251313	1.13733e+06	1.6378e+06	3.06083e+06
146.166	3.6151	536274	540154	562011	620774	694179	0	1.99883e+06	16510.5	295037	364965	0	19728.1	2622.2	561.693	0	1111.95	3777.54
147.045	4.56166	80108.2	88614.6	81349.9	103235	112972	52504.2	37747.9	105767	81652.3	141746	160639	36857.9	37556.6	83757.1	130464	55614.4	54575.8
147.055	0.835858	691324	688737	665586	694479	811460	2.23411e+06	285587	2.43679e+06	1.51016e+06	1.13501e+06	302233	1.79176e+06	788978	269960	2.20482e+06	769128	952712
147.115	0.619826	397909	431166	428520	467010	435749	1.61299e+06	255539	83363.9	855555	700629	84705.6	58433.2	391896	187520	1.20732e+06	281724	310948
148.079	0.76639	1.39707e+06	1.43518e+06	1.48403e+06	1.56818e+06	1.52129e+06	4.03301e+06	1.35052e+06	1.80138e+06	1.87764e+06	1.40677e+06	776242	1.92223e+06	1.23586e+06	984746	2.34655e+06	886489	1.44609e+06
149.019	1.89263	200618	227049	333717	210205	212703	455887	152627	78738.2	342292	230035	62424.6	57294.7	139013	111956	454472	159026	204162
149.025	9.17844	292968	302021	473045	298625	335485	323297	307415	318592	294390	285486	289951	290026	295979	308255	304217	307958	327459
149.114	0.770777	69370.1	66171.8	72216.8	77271.8	82344.5	47012	98100.3	78897.4	72370.8	67362.6	59028.6	150531	44719.8	75673.8	150163	74538.4	125652
150.044	1.16282	1.81434e+06	1.90838e+06	1.70791e+06	2.139e+06	2.31391e+06	4.82009e+06	1.27316e+06	811351	3.14694e+06	2.44322e+06	277126	646034	1.35167e+06	838117	4.56797e+06	1.18316e+06	805275
151.036	0.597736	820824	880080	894711	971955	896290	637969	733357	248966	284343	612679	994550	234845	1.00481e+06	1.24866e+06	1.57972e+06	1.27809e+06	1.29745e+06
151.043	1.03142	306151	325105	470712	360861	481476	482802	346152	68769.3	350350	648240	40694.5	47201.2	149183	85373.9	466985	125726	90813.9
151.062	1.6632	55744.4	66080	52954.1	64812.7	58484.3	51444.3	25790	40513.9	103932	63374.7	92881.1	124539	62368.7	19532	41614.2	41732.6	39694.5
152.037	0.59742	160831	152728	157254	171736	176802	112883	118474	39878.4	47545.2	104111	172557	39376.1	182084	232235	281560	246096	246905
152.042	1.28429	733161	748499	742595	770919	742791	1.04171e+06	247328	41518.9	2.0537e+06	1.71016e+06	257032	97818.1	706611	71360.4	1.43836e+06	250359	175346
153.033	0.597984	114675	132073	132184	139120	125124	93047.7	104539	31241.7	40249.6	89540.7	144664	33962.2	146539	180916	233290	178151	188787
153.039	1.21291	70508.1	75659.1	71376.5	84626.8	82440.5	186644	83960.1	9255.22	61459.8	115789	210969	124153	129934	35462.5	54144.3	19465.5	18856.3
154.042	2.81646	718487	659198	705871	774340	785693	733531	729666	1.46481e+06	64897.3	53995.7	1.40996e+06	1.65529e+06	1.60294e+06	813416	796242	786538	739289
154.967	14.0474	128285	142133	147457	145600	137705	149189	146697	142361	139249	136465	147558	146923	153423	142233	149208	150761	145103
155.046	2.71215	134682	141680	134744	141170	139776	142084	153353	138860	139428	139155	141415	151981	148187	134901	137851	143176	140283
155.093	7.43398	59415.7	67051.7	57971.6	60074.7	74983.4	68288.6	43001.3	87628.6	116381	37695.8	21958.7	103284	8900.96	73841.7	28036.1	51210.5	28959.1
156.039	2.75798	449210	470131	455531	478258	485969	495944	490112	485498	496419	469207	469594	485582	474311	455541	455550	487436	497330
156.061	0.7396	319071	305602	303082	305761	364747	1.8798e+06	149743	1.53734e+06	672593	449311	211761	1.32e+06	259982	125344	1.10403e+06	274408	458724
157.043	2.71156	38144.7	42382.6	41622.9	40667.8	43724	40737.5	44163.6	28072.6	67188.1	41135.9	40633.3	9396.13	46019.9	43102.3	39023.2	42761.7	45451.7
157.078	1.19574	16707.2	17269.4	8521.71	4723.83	21497.2	129141	138950	113295	26497.5	28454.9	9599.59	111265	5038.72	20764.4	44819.6	26931.9	32658.6
158.154	7.02325	240025	238263	263035	241508	243492	286630	277040	274730	263342	254102	266114	229749	294438	285335	170187	280849	258375
158.166	0.604483	256147	245819	264938	267216	272080	221359	420358	31238.6	259429	259356	208571	109193	592498	111258	381985	471133	627062
158.95	14.0693	301886	323315	316711	344690	345387	335909	339417	350722	355366	324907	333940	333859	325092	354557	324998	296899	334982
158.965	0.665295	224643	245166	238952	252920	254093	91610.3	354791	520623	371925	306379	285860	681943	228270	214990	145559	199045	109091
159.092	2.66868	115194	117050	111319	116852	134149	240386	66795.9	22054	280779	253882	61425.1	95699.8	50700.5	72509.4	206405	89989.1	121798
160.114	1.03226	99481.3	103955	105826	109459	113853	200130	128083	124223	120670	114838	273434	135446	212933	100115	110797	211595	228191
160.95	14.0371	99252.2	93222.8	96321.2	114357	118438	88817.2	100736	93788.3	91103	88541.8	96665.8	108130	114658	109806	110783	121825	125616
160.998	0.598017	15949.6	17018.7	17577.9	16583.4	16829.2	18651.6	11337	3500.23	6221.61	10455.4	15409.4	6259.05	17965.6	24099.7	30947.6	26021.2	25375
162.055	3.27464	64845.3	62010.1	61607	65204.9	66400.1	35846.1	34976.4	10321	29992.8	42795.3	3171.04	21183.4	0	96281.8	218427	19772.9	85493
162.09	0.750285	133900	133726	143311	136152	151198	350183	261663	79675.8	141654	143510	159066	86027.8	181958	33014.5	101139	50793.7	78819.2
162.945	14.0366	40875.6	38800.3	34506.6	45631.3	44166.8	34563.3	40504.5	38726.9	34673.3	33047.5	37712.4	45030.1	47202.7	41314.9	42150.2	50890.2	51987.3
163.112	6.76358	3440.64	30165.5	37573.7	89341.8	143120	3911.49	4323.14	1642.59	2750.32	0	2698.93	1340.81	4974.27	2610.06	4871.97	3766.19	5248.85
163.134	5.11646	154176	163647	167673	163178	183681	221484	146206	19582.4	142625	105416	267892	56560.5	269364	273442	246170	244503	238068
164.014	0.716025	31318.2	31020.8	27991.7	35401.8	35394.6	26390.8	33714.8	12717.2	74732.6	29713	4818.66	52510.7	30926.5	33883.3	90328.9	12354.5	0
165.037	1.15356	1.07757e+06	1.16525e+06	1.17831e+06	1.23544e+06	1.18561e+06	2.13479e+06	490624	733937	1.91815e+06	1.45834e+06	530450	756743	820889	721470	3.38748e+06	662113	267104
165.091	9.58971	50149	51212.5	51530	43250	59661.8	13035.7	87013.7	47506.8	27828.5	36927.1	25372.1	129010	25539.7	31975.4	50363.1	55985.2	53928.5
166.041	2.03715	1.33005e+07	1.37451e+07	1.37266e+07	1.47645e+07	15115251	8.71871e+07	9.60229e+06	184138	7.02153e+07	4.81668e+07	3.67786e+06	1.58486e+07	8.69314e+06	7.18948e+06	8.40766e+07	9.9994e+06	7.51119e+06
167.044	1.89558	2.07746e+06	2.24885e+06	2.19566e+06	2.31255e+06	2.33561e+06	8.85029e+06	1.62424e+06	972626	3.83979e+06	2.68688e+06	688240	1.45318e+06	1.51761e+06	1.21551e+06	8.58313e+06	1.67563e+06	1.31514e+06
167.071	8.0101	1338.94	17236.8	27006.9	52186.4	74513.2	0	1911.31	0	846.29	1301.66	0	412.266	1011.23	516.299	0	1089.07	0
168.027	0.577125	64805.5	67203.2	67655.7	76612.5	72471	68143.6	79821.6	84987.6	89107	92496.3	74755.5	93443.8	65633.1	54927.6	49491.9	67981.1	59030.8
168.046	1.89258	179342	183583	184262	182628	202676	416422	223697	17282.7	309221	203986	64307.8	137647	126273	96212.4	415886	132678	108505
169.048	0.734343	148123	154670	159963	162042	165712	357286	113998	35664.2	451771	234217	36282.1	36116	150585	71378.8	286876	110056	49491.7
170.014	0.737119	69882	64239.2	67988.7	73061.4	72753.5	105008	97506.2	46957.1	118212	59363.3	30034.2	53301.2	89721.3	84180.5	118268	43070	42178.5
170.118	4.19916	91077.7	95400.2	98168	98179.2	97719.1	121039	168474	132816	88751.2	74953.7	69413.9	51089.5	104533	72254.5	28225.9	78521.9	54612.9
172.017	1.02998	19296.5	16666.8	18704.3	16186.7	11342.8	27132.1	19931.5	11931.4	37862.5	11352.5	5979.66	12886.1	22883.9	24455.2	39275.7	17844.1	6255.51
172.134	4.54009	193858	209249	149146	227568	211747	90974.6	166995	226521	231992	182292	342104	193596	319481	378066	143576	150169	331745
172.15	7.302	100885	103598	103951	106128	114658	120585	114164	117748	125713	112158	94006	81534.1	116136	107674	94103.4	117305	98940.7
172.957	14.1151	81840.9	77196	77291.3	94012.8	91213.6	79565	87619.6	86694.4	83213.9	83593.8	94271.2	89647	93587	93803	92351.3	99805.9	98531.1
173.019	0.764593	123547	145160	129437	136877	129878	111118	129351	236180	233361	123654	313890	301275	158034	303642	90962.2	22484	62228
173.108	2.71536	34482	35586.8	35938.4	35356.9	38008.6	0	48227	0	29988.5	678.635	0	450.44	177086	0	1613.69	141382	20235.6
175.101	0.771666	1.59927e+06	1.6841e+06	1.71777e+06	1.75553e+06	1.7968e+06	4.00778e+06	639677	5.8785e+06	5.8381e+06	3.68405e+06	187753	43637.7	695160	462701	3.9104e+06	717556	512360
176.094	0.76639	128034	129900	142196	139491	152654	320116	70814.6	29846.9	441517	196230	78209.4	52374.1	130857	42376.3	369057	122448	215576
177.009	0.699442	26671.6	31916.4	29355.3	30428.8	35184.3	48920.7	2203.6	3595.67	70900.7	38699.1	1550.18	9878.03	29008.3	12273	30812.8	23884.2	7514.4
177.164	4.89034	21869	25052.2	25916.3	25166.5	28897.3	5274.77	1877.6	0	9433.37	50001.4	0	0	28749.5	21124.2	8883.22	58936.1	128849
178.049	2.24451	55321.2	58617.5	61242.9	61445.7	58366.5	887.557	23747.8	1803.88	16541.4	13698.3	19969.6	28759.5	16553.9	90629.5	49051.7	78708.6	13701.8
178.05	0.686088	45617.6	49202.8	51015.4	55862.9	54939.9	177098	22726.2	91569.4	113228	69994.4	16135.3	94443.1	14952.8	16184.8	77130.1	28615.6	14254.4
178.991	14.0343	15556.5	14381.2	16903	16335	14649	14578.7	12196	13895.6	13990.4	8875.66	11069.6	13957.8	16109.6	11379.9	12941.8	17152.7	18320.1
179.121	0.686732	6511.16	5739.39	6963.37	6112.46	7836.65	33506	48502	1537.21	9844.62	7381.65	31636.5	659.877	18772.3	12281.7	25522.8	25723.5	29517.6
180.039	2.04617	57207.7	62389.4	60037.1	61690.5	55872.2	63693.4	30898	98649.7	47161.1	47543.6	138304	96776.8	65291.2	41509.6	40313.5	66564.8	79159.4
182.061	1.15486	5.88544e+06	5.94461e+06	5.93616e+06	6.49865e+06	6.89912e+06	1.20047e+07	2.52488e+06	3.6782e+06	1.05148e+07	7.65203e+06	2.7175e+06	3.87253e+06	4.40066e+06	3.83048e+06	1.97695e+07	3.65427e+06	1.46802e+06
182.963	0.597402	654062	666736	668991	696082	703718	369824	483442	102576	102097	355501	723323	94913.6	733318	1.0089e+06	1.27292e+06	1.0701e+06	1.06467e+06
182.985	14.0266	172965	175889	171988	173337	188863	170431	168230	178613	151992	137057	165489	175723	168954	166498	161373	181579	182618
183.064	1.15486	607620	623877	599073	677880	681301	1.13752e+06	254309	391930	1.01446e+06	765611	308606	403946	461049	411721	1.86037e+06	384450	170469
183.964	0.59786	186386	192273	191396	205968	197630	112675	138352	25256.8	32793.2	104047	205523	25572.3	206062	291921	370672	304905	312351
184.004	14.0371	97165.3	100876	110151	116993	123118	125358	110037	120611	108340	104886	104806	118775	111478	128479	121715	121248	126831
184.074	8.28831	147620	138155	144930	136219	154378	99927	109197	199709	203224	152551	75822	177565	113110	42647.1	141424	52642.3	39789.3
184.961	0.597569	194649	193069	189748	192122	205944	114420	140506	27135.4	27264.5	102254	203620	25395.7	206438	283633	360018	305024	317390
184.986	14.0188	308922	326011	315879	350118	370214	307617	306397	317637	299590	298417	324502	357218	350427	343254	340899	369937	377615
185.082	3.29037	34354.4	38701.5	36323.2	33582.2	33171.9	57516.1	23852.8	20475	43562.6	37278.2	48504.1	16094.7	28464.2	10605.3	20152.9	23506.8	24801.9
185.964	0.597104	33825.2	36983.7	32690	29473.9	33300.9	19584	22245.8	7944.24	8608.65	79696.9	34434.3	7237.37	36146.2	46819.2	57772.6	49313	51254.1
185.989	14.0195	23120.8	23629.1	22302.3	26909.7	26224.6	20454.2	21725.4	21570.2	19720	14990.3	21293.4	23584.9	26198.8	24217.9	16683.5	25685.7	27809.1
186.148	4.93779	50506.8	44657.6	23996.2	50460.3	54611.1	4665.17	60329.7	51918.1	48352.5	48763.4	46090.2	55167.8	67755.7	71436.3	72116.1	61001.3	52328.5
186.222	5.5178	92896.6	96070.2	146858	158681	106635	402549	161274	177938	101817	78163.4	477047	182199	489997	436715	428426	469835	498113
186.982	14.0188	127716	114311	110859	129644	149602	105945	113505	112626	112334	110408	114104	136907	138570	134322	140580	149422	155280
187.081	0.810675	86906.2	96118.4	90993.8	99523.9	101751	311687	41824.7	20581.1	138499	92721.9	53121.5	26745.9	48651.1	143327	191242	89425.5	140361
187.225	5.50694	15828.6	15023.3	12550.7	13040.6	14773.5	57654.7	16820.6	0	10531.1	6605.29	68129.3	0	64988.7	44421.1	44054.1	63364.9	70222
188.017	1.88616	118919	126517	129117	77080	134152	120333	71336.7	16218.7	152028	42966.6	27079.2	18665.4	66034.4	64656.7	124729	65799.3	46614.5
188.071	2.74486	2.84425e+06	2.96428e+06	3.1818e+06	3.13538e+06	3.2623e+06	7.20972e+06	1.76506e+06	1.60471e+06	8.01842e+06	7.53069e+06	1.79811e+06	2.3687e+06	1.24371e+06	1.80649e+06	5.8056e+06	2.30226e+06	3.33249e+06
188.176	0.620875	31099.3	33440.2	33596.2	33211.2	31529.5	65397.9	36161.9	21112.4	84248.3	16470.4	34594.4	34836.4	17465	27959.7	65518.7	9628.42	26903.8
188.979	14.0188	18573.2	18508.9	12618.8	14871.4	17432	13610	15243	15467.9	17086.1	15873.3	17077.9	18785.6	22111.8	17250.3	15222.5	17810.8	20733.6
189.074	2.66868	353980	371317	380540	406097	401584	817719	219760	78597.8	990355	907956	224029	298356	165915	234331	694343	280557	402361
189.078	2.22361	399564	378495	386254	403123	435507	665771	174999	405074	1.01004e+06	365608	153397	45366.8	217319	265111	1.32138e+06	384659	346398
189.161	0.643251	24663.9	30710.4	25789.6	32385.5	26713.4	74927.3	16072.4	13915	53327.9	37055	15058.4	19604.5	16213.7	11605.4	34119.7	15323.1	15286.3
190.05	3.29205	29589.2	36717.6	29925.8	29554.6	30000.8	71995.9	14821.3	5427.42	63283.6	21245.9	30211.3	9389.55	1560.34	51155.6	116379	20376.9	46223.4
191.057	0.671403	85271.8	88436.5	97748.7	96649.6	93056.8	187136	78952.4	13794.9	239883	153518	13525.3	40019	71817.8	53121.5	87323.7	55789.4	16315.7
192.074	2.93575	103605	104321	112790	117798	105275	141640	93652.7	15108.9	119265	89267.4	124312	22800.9	105239	109548	176632	133258	186131
192.131	0.846452	248475	268620	255100	281592	261564	157250	284014	174280	157779	154542	240099	235475	217671	351605	407124	293620	419176
193.123	3.83223	41495.5	43250.9	47177.9	43972.2	47088.7	55734.1	54682.6	26169	38305.4	41341.2	34074.2	14511.3	28346.5	26498.6	21654.3	63895.9	70570.4
193.159	6.83672	60211.6	64569.9	60564.5	55780.2	63420.5	49825.9	60935.4	42149.5	41108.2	45393	71074.9	47298.2	74968.7	60580.9	52858.4	84043.1	102224
194.119	6.9775	28786.7	30686	29262.8	29722.2	35630.6	11349.4	45404.1	25070.8	6541.97	22271	41887.1	22688.7	20081.9	12095.5	29337.5	65888.4	42942.8
195.103	8.11073	3737.63	100319	146216	259795	369427	2024.31	4106.09	651.265	3083.47	1931.03	1878.03	2568.86	2410.21	2533.74	723.3	4312.13	6494.16
195.139	6.30797	37814.7	34327.9	35440.6	37960	40223.6	87548.4	48168.2	36127.3	36726	30463.2	44751.8	57516.5	26686.3	27723.6	28638.4	81540.2	53875.3
195.175	4.89452	22578.8	17117.1	17737.1	19175.8	17903.5	2843.11	427.171	0	7635.9	37243.9	0	0	24198.5	13376	5292.64	41541.3	99617
195.994	14.0473	40174.3	45932.1	39462.9	40996.7	47804.5	40602.1	39447.3	46546.8	42429.3	37556.2	39846.3	40032.8	53255.4	52272.9	44388	49263.4	43424.3
197.096	0.673471	77308.3	76103.2	81603.6	84299.5	82139.4	178983	37271.9	9163.17	142150	116008	6314.36	4875.72	45972.6	38421.4	148822	48013.2	15954.5
198.057	0.878851	39475.5	42057	16148.8	18017.7	43033.8	43586.3	21780	2709.2	65412.2	22138.4	37703.5	20913.7	67934.6	51329.9	143578	38925.8	55421.6
198.941	0.597736	212917	225614	215285	234572	213832	59792.1	102557	33104.8	21795.9	84234.1	125758	41578.3	244893	716120	737307	257026	238310
199.064	2.35473	25238.4	28073.8	41509.8	46248.7	44782.2	35741.3	36155.4	5351	18007.3	21795.1	66130.6	15864.8	34901.6	13694	9205.17	45314.8	76178.1
199.944	0.597569	30767.2	32473.8	33484.1	33874	38850.3	3316.95	6245.2	0	0	2855.69	19307.5	1295.53	36715.7	108016	119445	39859.4	43947.3
200.048	2.81646	3.95458e+06	3.78055e+06	4.27778e+06	4.10455e+06	4.40559e+06	4.05621e+06	4.28665e+06	8.69007e+06	4.00406e+06	3.85503e+06	9.48457e+06	9.91786e+06	9.82414e+06	4.3962e+06	4.47393e+06	4.64355e+06	4.21678e+06
200.201	8.28158	178913	165668	171388	181354	214484	171732	206596	196133	191254	185860	157503	147981	205815	223716	166745	206426	213735
200.975	0.596555	68473.6	67766.2	69175.4	75350.8	66845.5	40744	50669.4	13241.6	14346.7	38881.1	71934.3	13015.7	73424.6	108793	132197	109488	104495
201.051	2.81511	371059	364441	401710	402037	402802	405124	396152	804194	427264	364381	870036	926190	904455	441452	431494	402768	389690
201.205	8.28034	25597.3	24573.6	25108	26860.1	33569.1	17946.8	30146.8	23749.7	26359.1	26597.2	21538.2	20012.8	31544.8	30170.5	16777.8	26675.6	28763.7
202.046	2.81646	1.11455e+06	1.14715e+06	1.25679e+06	1.221e+06	1.15461e+06	1.25683e+06	1.20877e+06	2.55346e+06	1.19505e+06	1.14521e+06	2.83381e+06	2.80057e+06	2.8577e+06	1.30077e+06	1.2475e+06	1.20654e+06	1.17232e+06
202.123	4.80333	57677.1	62620.6	65463.7	63053.5	66645.7	21454.3	18929.6	2012.87	11399.9	11842.3	46868.6	1109.89	141710	73879.9	132694	88767.1	106096
203.023	0.745775	1.22743e+06	1.07024e+06	1.09495e+06	1.13028e+06	1.07925e+06	823662	287092	424163	1.45229e+06	1.37382e+06	174357	805676	273904	1.45643e+06	2.66601e+06	519725	582629
203.048	2.71185	225201	246942	265512	268522	263235	258411	279872	277288	276731	274818	272021	275351	281686	263384	250316	270476	259191
203.223	0.599167	52047.2	53454	53520.9	54637.7	52925.9	73896.2	195714	1130.55	52060.4	43279	31305.1	1163.95	1.04596e+06	6285.54	27391	261308	720566
203.224	4.18941	179003	161952	157360	237802	268089	0	1.47006e+06	0	556944	674099	0	0	0	0	0	0	0
203.972	14.0371	74156.7	78315.8	72150.6	79496.8	89361.5	72780.6	73924.2	75528.6	70114.5	66965	75609.1	88448.7	83950.8	77801	81984.2	83206.7	94323
204.104	0.881088	158117	158787	166611	171865	173478	238640	203534	170464	148033	111260	134434	54542.4	137331	96936.8	197145	36478	82717.1
204.111	4.16427	12164.6	14015	12370.1	15507.2	11601.9	1422.83	326973	2825.37	73597	93342.2	13860	594.077	69250.3	0	1773.29	56270.4	67784.1
205.039	0.741305	783515	810475	828944	898990	883555	449030	505476	1.46258e+06	626527	1.03773e+06	771739	2.67385e+06	773111	333588	388675	949158	871892
205.098	2.74486	5.5578e+06	5.87772e+06	6.18841e+06	6.34465e+06	6.10511e+06	1.4129e+07	3.42028e+06	2.85512e+06	1.58701e+07	1.49534e+07	3.73815e+06	4.20412e+06	2.56582e+06	3.60787e+06	1.1491e+07	4.40648e+06	6.32859e+06
206.101	2.67068	692798	661730	682801	711506	754542	1.52156e+06	395565	336882	1.77666e+06	1.65826e+06	416520	516419	307434	413555	1.30564e+06	536777	769026
207.103	2.6673	58315.8	60683.3	57609.6	70252.2	64764.4	133021	35824.1	12912.4	75056	67202	34788	4115.48	18970.3	39929.1	117069	49327.7	71429.6
207.138	3.8432	114688	111270	106602	123522	124905	131917	122232	63316.8	69202.5	110722	124000	35167.2	104078	42241.9	36887.5	164879	179446
207.19	0.686088	57572.9	62097.3	63818.7	67247.2	60266.8	116379	97163.1	105100	71277.3	93536.2	76599.2	145668	76444.9	34771.6	32828.2	34019.2	115276
208.061	3.34874	223884	230675	231398	242674	248662	138027	128710	89174.1	134237	177232	206676	82313.1	64755.5	347252	823720	148163	318675
209.153	3.85776	76750.4	73466.3	80848.3	85045.3	91083.4	94501.7	100744	47409	47556.9	77677.1	78856.5	31040.8	71809.3	54570.7	28165	114443	139686
210.111	4.19517	20796	21958.4	21760.3	20872.5	23175.9	30666.1	40585.4	15893	23966.5	23247.8	473.507	3759.39	0	6189.69	7495.94	5425.11	11249
210.113	4.60649	27778.3	23912.7	24620	28617	29595.5	8035.65	38427.2	18472	7212.35	19423.9	24953.6	30775.3	10821.7	14837.3	21570	33300.5	25236.6
211.134	3.84905	48971.2	49245.1	53071.8	52482.1	92404.9	64777.7	52657.7	21548.7	49819.6	41056.3	41567.7	15113.3	31391.1	49230.8	29732.9	111132	74983.1
211.17	6.84069	67068.3	73228.3	68344.7	61159.4	62572.7	54815.1	67875.7	46506.6	42235.4	42517.6	71873.2	44813.2	58312.4	67835.9	62441.4	55715.8	92206.1
212.048	3.21937	24163.6	24707	23337.9	23895.4	28580.3	0	13554.7	0	6565.23	10184.5	33268.2	23667	0	75361.8	8593.08	35563.1	10408.6
213.098	1.20749	218113	234231	214694	242648	255508	885852	36563	83943.7	418110	364058	61711.5	46266.1	185272	344755	740807	306370	274088
213.149	6.31191	92183.2	93621.8	61570.4	99365.1	66140.2	89395.9	79357.5	51860.8	19855.5	52165.3	68855	63380.6	65647.5	40801.9	47186.3	118794	127871
213.185	4.89376	20746.5	15820.2	17951.8	21235.7	23267.4	8888.23	985.651	3297.88	11365.5	36885.8	2114.23	2613.09	21206.1	14949.1	9804.79	42447.5	97083.7
214.063	4.23253	239421	242857	239076	242870	281730	190728	249678	7260.21	165993	161234	110236	10446.1	239368	258759	190319	104102	109283
214.181	6.37796	195267	198426	207772	196180	222890	260723	226867	119232	196070	129866	304439	153612	281815	227853	196097	228764	334530
214.253	6.96826	70584.4	44749.8	72729.8	72052.2	75473.1	115160	80181.5	66873.7	75175.2	72576.1	112657	32940.1	116690	51585.4	37966.9	109323	98254.4
214.918	14.0176	34679.7	30823.7	27530.7	31494	36353.5	23679.1	25894.8	20945.8	24151.7	17108	27618.7	32809	29388.6	28326.1	25894.4	31790.8	34386
215.131	1.36254	360422	109203	117870	114195	101469	419031	37421.9	190041	147796	408177	112174	9732.5	69218.2	61959.6	572812	191646	219158
215.223	0.604607	68436.4	73924.9	71051.8	81044.1	77805.2	58580.7	210288	756.803	144266	161220	21543.5	11261.7	874464	10055.9	52440.3	195552	597882
215.929	0.585864	15011.1	14669.7	15136	14666.5	14537.6	50315.4	10132.4	9420.85	6898.51	9916.55	8881.44	8387.03	13381.6	22503.5	15930.9	6018.37	7124.55
216.061	4.11202	17758.8	17184.2	19111.3	15483	18642.2	66524.1	15798	0	9231.63	57425.6	81153.5	0	79180.8	80564	62278.1	72842.5	82388.8
216.227	0.609942	9760.18	9598.53	9715.47	8025.07	10047.8	8221.62	28244.2	0	18677.9	19303.2	1040.17	1335.98	127952	206.15	1763.2	25287.6	80481.1
217.036	0.745775	218480	237696	242832	253849	269544	182766	372276	604119	205312	183041	233939	702847	227848	220872	132115	217401	209773
217.098	2.71662	358533	351146	356041	374126	403802	0	484806	0	569801	21538.6	0	1521.62	2.0038e+06	1452.17	1818.91	1.54333e+06	189396
217.155	1.68994	114906	122147	126896	133027	122522	214594	55682.4	25038.5	182663	96391.1	82037.9	33073.4	35354.7	57102.9	380715	38668.8	75122.5
218.101	2.71489	51926.3	49230.1	50036.1	54229.9	55310.2	0	69154.6	0	49874.7	1262.79	0	970.25	282333	0	0	205941	27336.1
219.03	0.698357	113918	117136	122242	124741	126918	227643	42838.2	22447.1	232900	159418	13886.9	49630.1	41742.1	134109	570477	32764.7	59758.5
219.074	2.06529	86541.3	88838	92936.8	92123.2	103984	97270.2	52052.4	54763.7	109814	73540.9	45594.1	26181.4	45174	57103.1	187766	90564.9	110654
219.108	1.21856	58798.6	62834.5	59726.9	68567.8	69432.2	68414.4	34171.6	72732.6	90504.1	80632.5	55521.4	44883.9	27875.7	60052	145748	47866.7	91391.5
219.175	8.25632	68079.8	72867.3	67747.4	60092.1	80301.3	14954.5	83873.8	47270	102997	96873.8	54431	67187.7	66188.9	41375.5	9526.01	57204.3	52241
220.058	2.07023	909806	990335	1.00798e+06	1.04044e+06	1.02268e+06	1.97268e+06	334242	120018	726613	454244	1.345e+06	117868	1.16428e+06	607628	934699	1.25462e+06	1.13441e+06
221.028	0.723186	63262.8	70687.9	72252.7	77835.2	73089.2	469736	227815	90528.2	167509	69772	49138	134243	142135	86300.4	465785	49226.2	57688.2
221.061	2.06987	103900	58496.2	109743	115597	112335	193499	36732.3	5924.24	76492	45207.7	90157.2	17913.7	124850	68131.7	109562	133028	129244
222.077	4.66466	127247	137350	137979	142095	131349	133339	69819.9	154682	82103.6	61701.2	282597	160408	35461.2	229325	158443	191473	223871
223.108	2.62488	106012	103680	108608	116022	111464	165063	74786	20976.7	251158	200822	56194.6	6309.62	68143.8	73101.5	337710	104472	89650.9
223.17	8.44042	57722.4	64401.7	52314.1	58469.6	62823.3	78371.5	65866.6	0	55364.9	53997	80034.9	26442.4	66915.2	113092	64893.2	110840	124877
223.989	14.0259	73990.7	74685.3	71040	78355	87104.7	74243	71268.1	63545.9	68653.8	53641.3	52334.9	71469.3	80435.2	61642.1	68052.8	87041.7	93543.6
223.99	0.597736	1.09093e+06	1.08927e+06	1.15371e+06	1.22911e+06	1.23402e+06	651383	834765	156901	174311	611149	1.32948e+06	144796	1.30647e+06	1.77839e+06	2.32371e+06	2.01956e+06	2.02678e+06
224.991	0.598	344800	352117	368150	394946	366933	210531	268138	49115.9	55254.3	195605	420927	42550.6	408058	560746	701845	598484	585005
225.195	7.07958	17416.6	15255.9	17120.1	13607.9	16078.6	29159	19765	22322.2	21918.2	21955.8	24083.1	11510.2	27383	15895.3	8559.69	26145.1	19746.6
225.988	0.597984	340473	355009	352748	386846	367025	200722	270165	44547.2	55025.9	195033	415995	46239.4	409242	538716	686227	588784	580143
226.181	6.23809	332400	331083	322712	348852	367429	360517	314750	293505	307840	200510	423613	190854	451670	408988	365593	415825	450448
226.954	0.661823	558183	570914	589236	604553	603913	207972	872228	1.42222e+06	905581	736497	732206	1.74166e+06	539249	499319	155514	501588	298694
227.041	1.98132	76272.6	78443.2	85988.9	81870.3	96544.3	89435.1	78321.9	24462.6	44449	41443.4	287631	50297.4	100423	63064.6	43888.9	235138	306265
227.08	2.67025	87227.1	88176.2	89905.6	90081.5	92123.1	128190	69233.3	6471.48	81897.8	73308.6	73779.9	6553.5	46838.4	83969.1	102215	61573.4	84821.8
227.128	3.62661	79501.9	83654.9	81279.1	85808.6	90376.3	104392	68152.8	31457.5	67097.8	76066.8	94761	21769	86818.7	24415.9	27757.9	107374	125524
227.183	6.24198	48644.4	52016.3	52934.1	53247.5	54519.7	56957.6	53054.3	45796.3	87308.1	52167.9	63868.6	31903.9	100213	161180	51914.6	57804.4	119505
228.064	0.807871	83019.9	80759.4	86466.4	86159.7	93015.7	236204	46213.2	48607.3	153380	208509	148863	65844.4	101128	54865.1	39936.7	55064.2	48069.8
228.196	6.83835	1.71285e+06	1.71119e+06	1.75471e+06	1.70912e+06	1.91697e+06	1.56931e+06	1.7915e+06	835062	1.1129e+06	853862	1.49282e+06	1.38548e+06	2.57065e+06	1.90286e+06	1.53525e+06	1.50707e+06	2.78618e+06
228.233	9.40583	440560	458680	432494	546083	537444	491826	582098	448082	474944	478745	523892	394738	591200	681687	457942	619062	642489
229.093	2.2371	205808	213609	258618	297878	208836	1.16862e+06	40805.7	6973.13	278534	106728	17521.7	11439.4	21326.3	56124.7	1.95191e+06	176374	118005
229.128	1.18548	479487	607349	627350	641678	582956	1.95189e+06	582495	1.32011e+06	709917	549260	1.60912e+06	1.03023e+06	651708	761911	1.16333e+06	1.7555e+06	1.55026e+06
229.155	2.58751	1.49737e+06	1.59887e+06	1.65362e+06	1.66273e+06	1.76726e+06	5.24157e+06	244655	260787	2.33429e+06	1.72757e+06	941100	232438	804502	1.18476e+06	4.70183e+06	1.95965e+06	1.52921e+06
230.042	3.2857	28167.4	28908.8	26676.3	27914.7	32032.3	14013.5	12690.2	853.693	14528.7	21330.9	26721	5180.62	0	59842.9	102043	18788	32309.7
230.124	2.59762	203892	47801.4	43788.3	203418	49527.4	631295	27383.5	15834.6	332455	78498.1	112496	31419.3	66051.4	4235.66	629455	9125.91	15162.2
230.13	1.19099	62921.6	66185.4	55310.8	65145.4	68100.9	219105	24836.1	158514	61778.6	36444.2	197412	131055	82142.8	90137.6	118158	122644	61699
230.248	6.68524	170891	165049	163712	224947	255858	226098	218730	160183	216539	164813	273141	141804	292199	281203	212904	251461	319623
230.891	14.0187	100535	102642	99065.8	93558	107255	90298	95721.9	91134.9	75350.3	68045	82660.2	96020.9	82661.3	84542.9	82997.6	101368	110351
231.076	1.163	107951	108908	104820	126312	128828	289772	72158.2	36294.6	136273	85926.8	99486.7	34025.5	135985	62139.1	157166	190917	246874
231.17	2.29336	156795	162820	157772	165400	179573	159843	53206.2	17833.1	110456	55194.7	69199.2	9602.58	40045.1	107737	417878	61343.8	151604
231.252	6.68425	25959.5	34199.3	23407.5	33062.2	18054.2	40408.5	35804.6	24641.9	28195.9	19904.4	41629.2	15919.1	35138.4	36696.3	26745	38247	29940.6
232.028	1.50212	21646.6	33517.9	30658.2	38280.5	39174.6	36049.8	34885.2	6152.1	13334.3	1216.16	22008.2	14579.7	41050.5	36971.2	26455.7	42369.4	74957
232.134	6.73058	59724.6	63947.1	66139.9	53484.3	68286.1	36582.9	50489.5	66318.1	55702.4	75233.7	91624.2	69557.1	69678.9	75286	53237.1	108494	81410.7
232.162	2.31564	82698.6	81832	87702.6	93963.9	112152	126137	227176	15899.3	209087	56986.9	55125	2195.61	123901	76050.7	93219.3	37311.6	55245.3
232.891	14.0195	23676.3	22446.7	18750.1	21476.5	24608.9	17117.6	14384.7	16765.9	12412.6	16633.8	18788.1	23529.4	23845.2	22150.4	19991.6	24139.3	29125
233.091	2.21258	72262.7	72971.4	86127.2	84308.4	79263.4	111430	54190	53005.5	88466.8	47828.4	34913.3	19555.4	57088.3	42418.7	127435	34430.6	63785.7
233.117	1.20748	67522.5	70296.2	71594.4	77747.5	77041	77374.1	41041	83635.7	122255	95306.9	27966.3	60836.5	23574.2	61057.5	258519	113180	143694
234.115	3.25097	37382.5	34972	37391.3	37913.2	42466.1	20747	190818	50458.1	15410.1	14187.6	78189.1	28902	81616.8	9035.27	7056.89	85592.3	75726.9
234.149	5.19507	27274.2	26662.1	26767.5	27495.6	31314.4	16208.2	18266.5	0	18187.2	854.406	9321.6	0	165763	19843.2	15890.9	161893	142673
235.058	0.66033	10471.8	12316	14549.1	14138.1	14753.2	80779.7	6907.25	1459.72	37649.4	19491.9	1507.37	616.353	8956.28	4494.86	47492.2	4930.18	4063.26
235.17	6.9381	44327.8	43247.5	40366.8	40511.8	47679.3	27523.1	30296	34232.1	54314.4	54533.8	47591.2	40933.9	45095.2	39493.9	27766.4	63199.6	41518.5
235.17	7.58688	48936.3	46413.8	49275.9	40556.5	54489.1	30433.2	23320.6	30574.4	67880.3	50230.2	40574.3	21566.1	59292.2	41398.3	10782.8	45235	33875.4
236.092	4.07031	37330.1	40221.6	37989.8	36923.4	35777	0	286813	0	12055.9	0	0	2106.55	137594	0	0	102992	96138.1
236.158	1.20749	53015.2	61671.2	59233	58333.3	57874	59450.8	137963	208548	33115.2	48848	64578	190125	47904.8	36597.4	90504.6	132409	268340
237.022	1.89044	39628.1	57009.1	56206.1	67405	65005.4	140648	22808.3	26828.6	4880.38	30609.1	167454	60910.3	42688.6	48634.1	326434	6801.2	29765.8
237.09	4.03969	23280.9	23794.3	23751.2	23441.1	24778.5	2609.7	71436.3	2032.54	16408.1	2324.92	2178.42	0	49749	0	1678.28	44372.9	18385.8
237.124	2.70166	30964.8	32111.7	34920.4	33507.9	66299.8	52168.2	23438.7	4562.43	109916	30343.6	1128.56	2314.49	4457.83	16463.7	50540.9	15997.9	18868.8
239.149	2.48829	79310	72916.8	75629.8	86909.8	104864	77824	107150	66225.1	75702.7	43881.8	42414	82376.6	42048.9	82220.9	38112.5	41137.6	39546.8
239.2	1.14079	47610.6	52902.1	46889.8	50068.7	53533	146392	80571.3	11685.4	29611.5	37168.6	189732	27841.9	215793	472274	348783	167629	82575
239.225	14.1246	54748.3	51868	53848.2	70722.4	63819.6	57045.5	63445.6	62083.3	66928.1	60709.4	69068.2	67108.6	72451.7	68397.2	69365.5	72742	71922.1
239.967	0.597569	118657	125644	133842	131484	129028	32076.7	60057.8	18832.8	12639.6	51363.3	73042.4	20460.3	148101	429125	426115	151952	134721
240.196	6.95052	33807	32437.6	35568.1	34295.6	35964.3	49571.6	39120.9	29704.3	34722	28161.2	41504	27748.9	50477.2	37788	31833.2	44513.7	45650.7
240.233	9.25551	59609	59088.8	61180.7	64273.7	72601.8	70502.7	75960	67464.5	66941.5	64434	61248.2	42646.7	69937.3	77157.2	55230.9	67246.5	74472.9
240.979	0.587394	70582	72996	74091.3	78514.3	71882.5	68999.9	78553.8	47817.5	49181.6	84073.6	86308	46350.5	70022.5	96174.3	101794	71053.3	70593
241.133	1.20195	174575	200983	211464	210831	209195	669892	183190	485025	279440	167603	524643	400350	333642	250854	371516	499393	487351
241.885	14.1485	41957.4	44178.9	45107.9	49998.5	47450	50545.9	52698.9	47199.7	46152.4	44198.7	48975.8	44574	49970.2	50967	52513.6	53931.1	50874.2
241.987	0.588254	27488.1	27084.1	28751.8	31881	31232.6	21868.2	27228.5	13422.8	13238.5	25445.2	32288.1	14758.2	31593.6	71559.1	69338.9	38997.6	34068.1
242.034	2.08025	127026	127167	133478	131364	137774	183061	41819.9	38011.2	145915	50935.8	97168.9	10658.2	127365	67845.1	77948.5	162915	156250
242.212	6.92675	91712.9	91425.8	90618.3	88542.6	103104	127256	98345.6	80708.6	84411.6	70362	85234.9	58235.9	129276	111643	94594.2	111043	118941
242.249	9.62179	97143.7	93668.3	102111	105876	109475	111536	116351	116285	99992.3	91509.4	98294.2	77841.2	109005	116870	90483.3	112211	110626
242.285	6.43466	15085.7	18162.1	18676.4	16133	18894.9	21414.4	17105.5	12944.4	17044	15919.4	17590.8	14467.3	17012.3	16086	17504.6	16509.2	19094
243.087	1.78266	162331	178488	178580	191335	184050	260792	28640.5	5352.16	205353	256379	528805	170203	380925	25435	144046	55711.4	22723.5
243.135	3.91109	220340	234800	248614	244470	242655	355183	91309	126132	234372	281556	325204	49493	245261	123319	146895	274715	309276
243.161	0.715323	315824	321287	351059	354291	420929	216381	653209	606163	260812	502342	303368	705343	483731	291730	210739	308007	324975
244.057	0.773051	95655.9	91413	90127.9	92300.7	98465.9	147669	16958.5	22153.9	155559	114433	155428	29441.7	115885	74370.5	147133	15392.4	76026.5
244.191	6.23882	357816	373488	399807	401546	426247	460625	390789	353739	381030	245671	514070	342260	523060	477185	415194	462893	487620
244.264	6.98359	36647.7	35582.2	22787.7	23858.5	38404.9	32773	36154.2	28232.4	29970.3	24463.2	32964.8	20885.2	47382.7	24368.5	38425.7	47847.8	29545.1
245.139	4.92926	42642.1	37502.3	33469.9	47666.7	38268.1	28734.3	22722.4	18718.8	39090.4	22225.3	100697	18964.7	23323.9	59913.9	21298.9	83633.6	64258.5
245.144	0.720637	95544.6	111756	108854	122783	126567	83164.8	210630	84427.2	89798.2	146653	96805.8	102890	149173	93565.8	57737.8	99742.8	102184
246.116	1.20702	54064.5	61714.4	65721.8	64737.3	64158.5	79573.4	9909.56	40618.9	131193	87861.5	23957.8	23218.6	28784.6	58484.3	317543	55535.1	86871.3
246.863	14.0212	73780.7	73931.5	76713.3	66219	74282	70474.1	71013.2	76739.8	52349	50397.6	57622.7	66258.7	64577	63249.2	58953.4	74346.7	78684.2
247.126	1.73877	173780	119043	108339	120592	126147	258536	117727	23619.9	99407.6	139971	50463.5	29723.3	241913	71130.8	250253	236488	252573
247.129	2.30322	275705	250550	252347	50364.7	307375	272171	146859	56302	157919	92266.2	117764	36670	201595	138702	546595	372216	658759
247.145	4.37265	135220	139554	151300	159555	159171	191961	196849	1175.86	154107	185268	155957	1665.16	180452	14771.4	7419.8	7950.61	0
248.864	14.0213	32691.6	33342.2	32243.5	28434.9	36331.2	28490.3	26507.7	29600.2	25556.3	21558.4	25558.1	29326.8	29077	29304.6	25127.9	32897	34063.3
250.043	0.807564	57350.5	56699.9	64647.4	60351.3	68281.8	57211.3	5033.27	0	164457	158684	106583	124697	97797.9	3941.95	24206.2	14916.7	0
250.178	6.84112	77535.6	81659.1	85328.9	81780.3	89166.1	150195	115675	50503.5	46546.6	46332.9	161702	40902.4	126035	92953.9	113820	73325.4	216099
251.107	5.10613	26446.8	24747.7	23179.8	28680.8	27951.7	38236	26484.3	538.303	8344.83	10422.6	82309.6	5786.43	25121.2	40433.6	8928.43	25729.9	35028.3
251.161	0.60396	33402.9	36680.9	33008.5	36807.9	37065.3	26092.5	25418.8	10820.3	11915.2	36304.7	55514.7	14762.1	18029	32537.5	89631.7	57156.4	60804.3
252.087	3.31891	42125.2	40736.7	41633.4	39670.5	42411.1	419.029	371164	6073.22	12489.6	495.338	0	2055.67	173672	0	460.826	120089	94974.7
252.234	9.04236	226360	234540	196503	260804	290759	273537	311346	550744	273048	206907	228584	151590	271053	302274	444060	542678	542202
253.12	2.52016	39781.4	41097.5	60124	42214.1	47803.4	49786.9	38084.5	8998.71	88275.3	39230.3	12660.3	6141.56	18845.1	18076.2	53502.4	20819.1	22686.6
253.216	6.48382	69222	69681.9	66321	71067	70407.7	131211	41762.9	80525.2	197224	33333.1	19733.4	76881.5	31818.7	87223.7	35375.9	37232.4	38961.6
254.249	9.41887	2.29867e+06	2.32036e+06	2.6264e+06	2.46938e+06	2.72377e+06	3.00195e+06	3.58375e+06	3.01481e+06	2.45166e+06	2.27387e+06	2.49195e+06	1.75477e+06	2.7323e+06	3.1671e+06	2.14409e+06	2.90567e+06	3.04031e+06
255.066	5.57735	43122	47271.6	50664.7	50528.2	50218.1	146442	57001.4	0	19629.1	12825.8	33887.6	0	37207.7	19284.5	323825	21592.5	27900.6
255.066	4.95322	351355	369952	373206	372950	383374	258506	399479	523682	306920	312879	443427	526311	260574	262886	332261	369523	315779
255.066	4.11779	74258.8	73997.6	76736.9	71687.8	72325.8	37579.2	67349.8	67200.5	35817.8	50693.1	102512	78726.3	63430.9	12674	21200.4	88486.3	72663.3
255.252	9.42248	450147	415658	725861	486551	512209	791403	609455	529384	435768	395395	435119	319692	498773	564821	401097	538612	510535
255.941	0.587133	34664	36731.5	36546.4	42746.8	40328.7	30774.4	43133	18174.7	23325.9	33733.2	43074.1	22107.6	47230.8	61773	52023.6	48283.3	43487.4
255.942	14.0174	20570.1	20961.6	22863.2	20738.6	23643.8	16906.8	17404	13873.4	17083.2	10196.6	11717.8	15484.2	21331.7	19143.5	19367.8	23864.6	25664.2
256.069	4.95064	63214.9	60955.4	58212.7	65893.3	66138.7	41128.1	63114.2	82066.7	45737	53827.1	57714.9	87614.3	39711.3	40653.4	59465.3	64447.6	49689.3
256.264	10.1289	1.78556e+06	9.75479e+06	1.92987e+06	2.19329e+06	1.15193e+07	1.08528e+07	1.20343e+07	1.24711e+07	2.6546e+06	9.44524e+06	2.24477e+06	2.59538e+06	1.11475e+07	1.10016e+07	2.44208e+06	2.40103e+06	1.13101e+07
256.96	0.586831	22527.6	22501.4	23604.5	23476.1	21551.4	23490.1	17264.3	13212.8	15029.1	19011.2	16788.1	15427	18976.3	34808.1	21810.6	17694.3	15765
257.268	10.0283	1.60397e+06	1.65666e+06	1.65893e+06	1.7943e+06	1.82805e+06	1.81292e+06	2.01323e+06	2.07908e+06	1.92276e+06	1.59955e+06	1.75629e+06	1.50822e+06	1.87998e+06	1.87479e+06	1.6107e+06	1.72276e+06	1.77143e+06
258.081	1.19997	121774	119330	129772	139280	134500	176554	29025.2	38897.5	165834	146491	340408	184049	191762	12503.2	64594.7	178353	138485
258.271	10.0265	146763	146487	149453	157843	177837	164160	186834	182144	175784	149089	160123	140111	176904	169491	147726	163073	171468
259.065	1.17549	32425.4	37898.8	42574	40512.5	44486.1	47361.5	36869.8	129114	20988.2	44013.1	234570	88196	122992	37801.2	14010.5	94259.3	150562
260.089	2.12615	110439	81935	81413.6	81936	86604.2	143271	31521.2	13198.7	122768	86382.8	31257.7	10606.1	47052.5	65141.4	247116	62586.4	89531.8
260.639	14.0268	27715.8	27894.9	20211.4	26275.6	39975.3	36406.8	12133.6	13433.4	41203.4	21483.5	13257.4	16914.5	16604.8	5416.79	57753.3	21707.8	13202.9
261.145	2.79862	539066	595315	600845	619089	612612	1.52358e+06	760498	282883	733898	792403	235230	277809	623598	354562	750106	625275	604386
261.197	7.43387	87481.5	89846.7	99948.6	87602.3	96757.8	101529	61350.3	140225	170728	58082.3	31312.9	144799	10209.1	103288	39258.2	63299.7	34216.6
262.148	2.80022	71425	77349.7	77572	83031	88202.9	185735	92368.6	5710.3	90026.4	96950.7	26703.5	20560.2	79571.5	64271.6	101683	144123	114320
262.202	7.43607	30173.7	20778.4	19079.9	20027.9	19177.3	21550.4	13891.5	26006.3	38113.4	10039.5	5238.64	32867.9	1746.33	21224.9	9038.29	13677.4	6894.77
263.238	9.73566	1.63352e+06	1.66077e+06	1.68147e+06	1.6983e+06	1.74379e+06	1.81781e+06	1.96433e+06	1.93845e+06	1.77514e+06	1.51407e+06	1.65541e+06	1.272e+06	1.81681e+06	1.90303e+06	1.51588e+06	1.73613e+06	1.74561e+06
263.238	8.04649	194925	195429	194021	174594	200524	308744	130265	243219	259053	234682	283267	253390	184647	83473.1	16012.2	17943.3	63934.2
264.045	0.982962	152119	164857	174246	185290	200476	24149.4	13230.4	26775.9	74780.6	268241	26701.1	44945	24747.4	18350.4	5150.76	60410.1	27838.7
264.241	9.73286	308448	314102	314442	325883	346177	349620	378366	214292	332780	286878	307802	236810	344266	368333	295554	348939	341473
265.021	0.598269	109552	111901	114720	118296	120884	75929.1	80553.8	30075.4	32305.4	69052.5	125740	21841.8	122338	159630	218378	182418	179785
265.043	1.78303	338900	362078	363435	374408	359954	344182	75378.6	12044.4	463094	539679	896537	407247	737584	48456.2	184056	93534.4	23618.8
265.156	2.99461	221255	257643	251552	295178	245182	359663	340674	313563	231100	178074	397094	144342	345792	277685	214829	648317	586490
265.254	10.1618	559618	233764	207897	562776	601363	299591	632394	600429	601523	508872	595782	490945	617902	594959	521213	579482	602105
266.036	0.749208	42396.4	65980.4	79924.1	80598.4	76677.6	153073	47997.9	11068.9	140480	120004	85300.9	44231.4	58865.3	53024.5	52570.2	54775.5	54769.4
266.245	14.1241	90485.3	84638	81003.4	117247	111148	91621.5	98356.5	99436.6	93268.7	83017	106058	99867.4	113365	115449	104425	121748	135005
267.032	0.61185	31981.7	34826.3	33974.4	38760.8	37617.9	22036.3	25666	4479.04	26427.3	31134.1	42274.7	134890	50512.5	53065.6	75534.8	61915.2	58072.3
267.092	7.2834	129887	129951	122413	111635	135911	99463.2	121098	122579	118563	128252	137998	93946.5	191038	111572	94725.6	152357	170695
267.987	0.603722	13299	12636.1	10605.8	12343.3	12942.4	20258.3	9869.08	5682.45	9319.78	9408.09	16407.9	7022.64	12130.3	14120.6	17543	13822.6	14588.4
268.093	1.2887	156607	171517	172706	179851	183313	353930	81654.4	0	414505	458153	43410.7	16730.5	194062	34439.8	273997	76068.7	84017.6
268.264	9.80521	105639	100797	111910	121068	121880	265014	132567	282341	130778	106167	106190	93624.3	125045	131586	119018	121475	124884
268.949	0.59786	102374	107277	105911	116372	108945	67815.8	88415.6	9205.95	13677.4	61479.2	124753	17273.3	115558	117045	154952	169709	163864
269.058	1.22173	226098	259379	268561	283023	275311	611133	0	12209.7	733502	324707	243980	29161.9	580302	108143	1.39098e+06	167851	240750
269.95	0.598143	42975.4	43700.6	42602.5	42812.5	43303.6	27867.1	45919.4	6572.5	7234.18	30696.9	51056	6767.35	50158.2	50091.8	60429.4	65748.8	68934.4
270.061	1.21859	29233.8	32802.4	29369.5	35983.4	34718.1	41358.8	1378.83	0	78991.4	39069.7	20326.3	31524.2	41568.4	4313.54	264096	23278.9	23502.9
270.174	5.22824	22607.4	26467.5	26553.5	25685.4	29398.1	6099.25	5289.39	0	101125	2119.11	2770.07	0	14682.1	18336.5	53213	41905.5	54544.4
270.28	10.6543	71687.8	72548.6	69801.9	75999.9	81986.5	83576.6	82667.7	79936	76665.6	67302.8	72966.3	64877.3	80997.5	82917.6	68584.5	76022.7	80701.7
270.947	0.59786	48716.5	50653.7	49830.8	54715	49511.4	32808.9	42047.6	9746.59	8901.67	30735.3	56683.4	10066.2	58515.7	58162.3	74387.9	79707.5	79594.9
271.061	4.76635	126645	139125	130681	121188	128531	88782.3	116826	90592.8	73909.1	97339.7	168639	120395	106476	83868.4	55248.4	178209	163533
271.227	6.48385	77757.7	73662.7	68708.1	74459.8	80823.6	142009	43469.7	83984.1	210809	37583.7	35140	89609.6	14476.9	102473	40551.2	74161.3	27451.7
271.917	14.0188	70190	69009.7	70020.9	64706.8	80025.1	61710.8	65867	63302.7	51412.2	48059.3	56199.9	66901.2	64603.1	65546.4	66345.6	76092.2	84692.5
272.162	1.79371	31164.6	70822.7	33404.2	39121.5	35498.4	40564.4	7240.82	0	55858.6	34128.5	17482.9	3009.95	21552.4	30418.4	438150	179338	204699
272.259	6.79204	78087.3	75126.5	76628	81662.7	92329.6	114513	87992.7	67715.2	79253	71032.1	98834.9	69091.1	109987	84838.6	92062.2	100094	112385
272.945	0.645346	114689	124576	136732	131518	128455	45995.8	131866	36961	41066	87630.4	165499	37109.1	138416	163886	60014.8	169640	117910
273.918	14.0237	25892.8	23278.6	20748.6	24549.1	30284	19903.8	20139.1	19485.8	16835.5	14351.4	20453.7	22772.8	22890.2	21206.7	21626	27038.4	28384.3
274.071	1.04177	20826.8	19149.4	15827.8	22588.5	20006.5	66989.4	21558.5	32325.4	17430.2	16185.9	45132.5	31060.2	20917.1	28611.5	29910.9	45810.4	65518.4
274.139	0.608678	23044.5	25760.1	26323.1	26384.2	23899.4	29838.1	19974.3	6211.54	19774.4	28860.8	25610.1	9103.53	21602.7	13551.9	9902.19	34031.3	54831.8
274.275	6.64641	2.66793e+06	2.58496e+06	2.5484e+06	2.57062e+06	2.96216e+06	2.49063e+06	2.45038e+06	2.2963e+06	2.25219e+06	1.60263e+06	2.96369e+06	2.16728e+06	4.99008e+06	2.68001e+06	2.4627e+06	3.01894e+06	3.64398e+06
274.943	0.649249	17722	19230.2	17891.3	17103.4	16341.4	13097.5	16639.2	4594.57	7496.15	10397.7	22735.6	5177.78	19191.6	23643.6	9517.12	23445.3	15240.4
275.075	1.35706	111282	173897	174336	113751	184136	41453	75715	43089.5	302468	275899	37590.3	5193.63	180147	28668.8	42320.9	19004	31211.4
275.278	6.64833	444722	476064	475084	446044	507247	526527	469164	416630	408279	288933	538312	361036	891070	467924	412676	525267	687013
276.122	1.20747	44763.7	44492.4	45916.4	51267.3	46863.5	80629.9	14999.9	70506.2	91623.8	75861.7	24952.1	19583.8	23650.4	46151.9	112531	47283.6	42561.8
276.281	6.64641	60142.4	53935.3	46150.9	50762.8	52637.7	51365.8	43559	30611.7	39937.8	30751.5	45833.5	24226.2	77860	53463	35418.2	51678.9	68108.8
277.053	0.756611	176722	189979	189651	197012	189381	96531.9	26067.5	153931	157744	155646	180533	92443.6	86380	200686	44490.1	196026	300305
278.249	9.36314	820450	775828	783204	924234	954275	827496	1.00558e+06	805732	809670	679996	848590	576714	975084	1.14401e+06	727371	997892	1.05457e+06
279.058	2.01053	225511	238789	242798	263191	247104	512589	80791.5	35703.7	326596	265934	109027	26971.3	171367	182406	558145	365333	273134
279.165	9.12925	446384	437638	442120	436516	494014	446865	456362	452283	464384	446935	440565	476981	467375	468569	473683	461921	475726
279.208	7.43787	714262	725744	750216	657338	775047	804041	517434	1.09705e+06	1.43781e+06	405183	249169	1.17138e+06	82399.4	831770	305475	481395	274258
279.649	8.16346	30319.9	40546.4	36911.7	42277.6	42991.8	53039.9	25056.4	46963.4	46695.1	30580.4	25623.2	35765.7	24145.4	19197.4	47139.2	20912.7	15290.1
280.17	9.12315	76825.3	78246.2	86510.9	83196.3	80676.4	88649.8	86772.4	86891.6	81291.1	81200.4	82754	83005.2	79956.7	80830.4	82363	80924.7	77453.3
280.19	1.75054	128433	130623	125192	132054	134931	89400	167507	150412	48845.8	107060	70001.4	117862	64877.8	52591.6	134718	121325	254671
280.209	7.43392	133906	139993	140631	125441	153030	153611	102591	206351	261029	78169.4	43891.7	222709	16023.9	164114	58967.3	94689.1	54537.1
280.264	9.73566	3.7656e+07	3.81426e+07	3.92821e+07	4.27649e+07	4.68906e+07	4.19655e+07	4.73971e+07	4.63641e+07	4.25136e+07	3.58308e+07	3.88367e+07	3.24356e+07	4.60497e+07	4.88455e+07	3.91408e+07	4.49162e+07	4.59441e+07
281.07	7.2023	49568.8	46933.7	49948.4	48387.4	51017.9	65935.6	46378	46817.9	47127.3	51742.9	56338.6	35162.5	75017.2	46235.8	4909.13	60660.1	68106.2
281.113	2.84218	69302.8	70748	79897.5	74610.8	75507.6	81708.8	80232.8	28953.4	68614.7	43637.5	82622.4	20002.9	70822.9	35958.7	113283	123931	165429
281.139	7.7111	78579.6	71867.7	70240.5	58583.5	76475.6	64281.6	57491.8	54933.2	41259.7	36773.2	49647.1	45577	68419.8	73703.1	77020	69617.2	87445.8
281.248	8.82474	347683	333730	356291	406221	435934	556912	310266	428174	620632	193828	185359	849891	71943.3	471353	199144	295158	221424
281.268	9.73686	6.98039e+06	7.25741e+06	7.54107e+06	7.87181e+06	8.34472e+06	8.22752e+06	9.09485e+06	8.95658e+06	8.30586e+06	4.04233e+06	7.50504e+06	5.76991e+06	8.40701e+06	8.69637e+06	6.74602e+06	8.07761e+06	8.11663e+06
282.076	0.808224	26455.7	29128.2	27585.4	26890	27704.4	46377.1	0	0	58146.6	32423.3	49785.3	0	28761	4640.36	55365.3	23974.4	47290.3
282.247	7.44118	371634	431947	384288	230416	338394	350357	257193	64547.7	434658	563461	201070	489791	254279	118098	330077	82024.4	72553.7
282.28	10.1649	9.87644e+07	1.01869e+08	1.00551e+08	1.13652e+08	1.15638e+08	1.05623e+08	1.09719e+08	1.09451e+08	1.12852e+08	9.76644e+07	1.07516e+08	9.86179e+07	1.17911e+08	1.17457e+08	1.0244e+08	1.15847e+08	1.16445e+08
283.06	0.617172	12572.7	14401.6	15502	12440.2	14294.4	42058	8176.89	3876.09	16574.6	24343.8	2969.31	2207.13	6360.04	3646.5	26327.1	6367.81	5088.58
283.098	1.6909	51043.5	56025.9	60078.6	62343.4	57900.8	113178	27564.6	19537.1	111792	84127.6	95805.6	45988.2	121169	17450.2	39798.5	30475.7	27103.1
283.181	2.92622	31930.2	29914	55741.7	42799.5	50353.6	38897	33835.2	15520.9	30233.2	26438.5	24533.1	26805.1	21646.4	29813.9	28018.9	29792.3	26771.9
283.246	7.44556	58004.8	47244.4	48861.3	24508.8	2817.86	35396.3	31257	11617.2	55993.3	75780.3	43297.2	92859.2	29637.1	11703.2	47490.6	3349.31	5133.6
283.283	10.1631	1.90156e+07	1.95305e+07	1.99484e+07	2.17353e+07	2.15898e+07	2.12066e+07	2.24304e+07	2.18974e+07	2.24952e+07	1.88867e+07	2.12935e+07	1.89479e+07	2.28037e+07	2.2446e+07	1.93042e+07	2.1423e+07	2.18e+07
284.074	1.2124	410477	268098	420696	455231	424867	109145	13551	10356.5	1.44805e+06	549334	282107	12594.4	354249	55892.6	1.11789e+06	110267	178094
284.295	11.0697	5.24018e+06	5.82361e+06	5.55463e+06	6.2616e+06	6.24732e+06	5.85654e+06	5.93464e+06	5.40817e+06	5.9993e+06	6.708e+06	7.57157e+06	4.81302e+06	8.0309e+06	7.85942e+06	5.64205e+06	6.37869e+06	6.0824e+06
284.926	0.597569	17233.8	17256.3	17638.4	16944.4	15016.4	5178.07	8034.73	3994.44	2784.54	7468.16	10140.6	3128.36	17959.1	45278.9	43680.3	19207.2	17987.4
285.077	4.24021	42905.3	43640.2	44861.3	39873.1	42493.9	25039.3	35106.1	58155.6	26365.4	28263.1	2258.6	32222.1	440.35	6951.68	19989.7	53225.1	43222.4
285.077	5.01689	157875	164779	165979	170106	181331	149204	126942	301723	183491	188802	143132	183498	116991	101023	200270	187268	150705
285.299	11.069	998288	1.10261e+06	1.04796e+06	1.17266e+06	1.16652e+06	1.10062e+06	1.09955e+06	1.01257e+06	1.12369e+06	1.2604e+06	1.40801e+06	916895	1.48544e+06	1.45259e+06	1.05836e+06	1.19792e+06	1.13954e+06
286.011	0.808224	102927	110637	106539	119681	107564	107071	129662	154209	85476.8	99803.5	165675	100622	140431	16114.9	50381.5	223436	203267
286.302	10.9698	127674	143558	132740	148348	161475	153113	163839	165008	154691	129625	142351	126303	143676	150054	130494	158806	143935
286.895	14.0195	9293.5	10688.9	10232.9	12160.5	14029.5	10433.4	9809.05	10088.9	6563.87	4607.11	6816.93	12246.3	11445.5	8244.23	7484.92	14046	13966.2
287.187	6.1279	39412.8	41266.1	40181	40327	45326.6	26071.3	47951	50829.5	32249.3	26988.8	54849.3	58815.1	15748	27303.6	24424.7	49369.9	43204.6
287.89	14.0212	86039.6	86105.5	94766.8	80038.4	84435.5	86840.1	92211.2	90339.3	71753.3	66174.4	75543	80779.4	80317.5	78098.9	70852.5	86924.4	93214.2
288.192	3.25106	97680.3	52268.5	54176.5	59091.5	55578.4	147130	10638.1	11650	181295	215340	5363.34	11687.6	9265.94	66131.6	437323	56973.3	80220.7
288.29	6.94751	158894	157781	162389	156615	164151	172095	145679	137794	151932	127738	161436	123952	178605	173524	168475	168903	181153
288.905	14.0279	29036.2	26586.4	28306	28653.3	31846	25421.3	25396.1	26614.7	26048.8	17350.4	20052.9	28777.3	28132.7	19559.3	21258.4	31329.8	34004.9
288.921	0.652436	45463.6	46424.7	45372.8	48684.8	48485.4	20473.8	33865	7720.73	10052.9	22447.8	33362.6	7403.34	48793.8	92762.2	56034.9	41395.3	44715.3
289.049	2.64914	26840.1	27961	29092.6	26214.2	26966.2	36427.7	21407.7	8579.14	36707	122964	15462.5	4661.5	13617.6	23301.4	30391.9	22045.8	25372.6
289.238	6.48158	28484.7	26968.8	28544.8	30818.1	36470.4	57477.2	15037.7	32823.7	89108	88427.1	9244.7	34530.4	73245.7	40203.9	18039.3	16849.2	102440
289.891	14.0259	52362	51636	48724.7	47958.9	58223	48838.4	47380.4	48761.4	41637.2	37654.1	44982.2	52534.1	49553.5	47751.9	48771.5	59592.5	59270.1
290.269	6.71166	173525	176580	176268	175114	173325	189763	157045	83391.3	179924	125894	249990	89714.1	222254	166834	109769	163319	200716
290.9	14.0253	14267.2	14063.1	10757.5	11992.6	15840	11078.7	11280.2	9698.37	9566.58	9378.58	13799.5	14335.3	15126.1	11108.9	9929.64	14766.2	16471.1
291.046	1.22128	167014	174789	174785	177507	174937	38810.3	22824.2	20900.1	339852	107135	47586.8	20377.8	71151.9	24747.6	198592	52094.2	83720.1
291.121	4.75094	64066.4	67760.4	44824	70176.2	45189.8	52944.9	65388.6	44811.1	53867.5	60818	82595.4	57138.1	43473	39042.7	56548.8	93141.8	105619
291.889	14.0248	29043.5	29392.8	28105.2	29799	36701	24013.2	24924.9	24702.7	24761.7	21058	23784.5	26051.5	27837.6	28940.6	25465.6	32967.5	35810.1
292.202	4.57635	75591.8	81758.5	83494.6	85068.6	87199.1	48761.5	32108.2	108484	44059.4	144554	164951	56419.5	42072.8	88597.6	129374	44207.6	48760.2
293.035	0.747384	46344	63657.4	61308.6	61586.2	60732.6	48879.7	76310.1	67456.1	50018	59842.7	59509.4	65381.9	50587.6	42238.2	33955.7	74972.7	68659.9
293.115	2.74481	56799	57421.9	61665.6	58628	59824.7	44085.6	15932	4413.07	55617.5	44698.4	221446	12326.8	112078	30848.6	76594.9	41394.3	47574.1
294.133	1.26369	53659.1	69961	68802.6	79139.4	58074.1	282393	73465.5	61928.2	39821.9	86285.6	116519	40329.3	47957.6	46920.7	106857	231839	258755
294.94	0.663221	24978.9	26412.6	27906	27067.6	26620.2	6898.45	41343.6	70247.4	43768	37583.5	33418.8	94281.1	21537.6	20912.6	990.873	16565.6	7016.05
295.048	1.95657	81816.4	80772	89224.3	58230.5	87094.3	176197	11998.9	21106.3	128084	87142.6	25026.3	3022.46	69313.2	50123.9	75241.7	139263	135762
295.129	3.27309	258520	293015	250828	290876	263406	1.34934e+06	114884	12278.7	155542	375822	119675	8786.46	519184	160344	292672	659558	779078
295.307	7.48289	91396.9	63420.5	100538	100831	105967	98558.7	95792.4	99142.2	103312	91639.8	103022	96699.7	100985	104887	103302	96785.6	105454
296.133	3.14198	86674.5	86074	95122.5	90165.2	92543.2	87843.5	16264.1	4237.4	58607.9	136046	7053.13	604.743	87719.8	53213.6	94853.1	104081	126554
296.137	2.45419	61227.4	84040.2	65191.2	62498.6	64860.9	92295.1	36790.4	3824.81	63013.1	221062	56082	17535.9	97497.2	19113.5	19482.3	48730	53719.7
296.259	8.58234	295092	320181	308243	303141	323095	441950	421096	189788	246481	229936	389538	205961	365975	567396	239067	491504	680033
296.944	0.598	46709.3	49591	52770.3	50925	52453.2	29508.1	40740.7	8171.71	7543.14	29272.1	61524.7	7744.48	59910.3	59316.2	77677.2	84138.9	83098.4
297.064	1.98263	86523	96259.5	103391	107711	103341	3842.72	119255	31880.9	241382	42959.3	80662.9	60557.5	41820.5	80149.2	118968	123468	58188.4
297.214	7.43375	1.69793e+06	1.68007e+06	1.69877e+06	1.60152e+06	1.91329e+06	1.84814e+06	1.1738e+06	2.60956e+06	3.24639e+06	923618	553391	2.97608e+06	194049	2.00383e+06	722444	1.15333e+06	653776
297.243	6.22244	382657	381724	379081	377321	421311	1.04893e+06	432255	436703	561251	129155	211562	647504	76507.6	289437	233281	316962	229884
297.243	7.60374	693455	654326	685353	726087	903750	874406	482774	1.29046e+06	1.42457e+06	318200	266946	1.156e+06	69191.9	1.1424e+06	381711	529061	346277
297.26	8.57635	68820.6	70219.1	68897.7	65379.6	78763.4	103143	89435.3	78179.2	37901.7	40178.6	85368.5	35134.7	69108.8	94860	47824.7	86994.6	144862
297.945	0.59786	20959.7	22587.2	22518.8	23715.4	22670	14145.9	20782.4	3684.54	3526.15	11408	26034.4	2969.2	26513.6	25557.1	34929.1	35803.8	37927.2
298.115	1.67198	182502	197185	221050	225628	215758	300783	11310.9	109288	360682	325100	499825	132808	284569	58720	184822	154922	189496
298.218	7.43381	322045	319720	346573	308305	355981	377165	245759	512757	657545	188715	119135	548506	38454.3	360633	140782	219961	114832
298.275	9.01678	265583	252091	258925	201335	294817	259325	268482	232074	198104	154486	213039	161031	256145	250905	177288	244417	286968
298.943	0.59786	21995.9	22996.2	24655	27387.5	27237.5	13875.9	21098.6	4386.31	5274.19	14443.2	28137.4	4163.94	27624.3	28652.2	42344	39253.2	38932.8
299.201	6.29935	99875.3	152601	149811	158127	110486	72868.5	49658.4	77587.3	150096	96938.1	63763.6	47481.3	243611	367522	38119.3	210087	290600
299.218	7.43032	39522.2	37881.3	37647.2	36161	45006.3	40796.3	28494.3	41408.3	74603.1	21102.5	13267.1	65794.2	19731.6	45544.1	25054.7	29641.4	16272.7
299.259	8.73043	217449	221112	216494	231876	262730	376906	200501	285069	410072	130124	125150	440660	39511.8	286118	124644	167752	143776
300.273	7.45988	2.35459e+06	2.33368e+06	2.43025e+06	2.23472e+06	2.59772e+06	1.99755e+06	2.45939e+06	2.66196e+06	5.01399e+06	4.76022e+06	1.66295e+06	3.8167e+06	1.93628e+06	819982	2.36579e+06	453385	168156
300.898	14.0259	22057.7	20086.4	20610.8	23990.6	23587.9	21380.7	20644.3	23756	21341.5	19816.7	22320.5	23262.9	20843.6	21551.5	20255.5	26580.6	25300.9
301.12	5.49189	80805.3	85257.1	85954.4	96558.1	95151.3	8943.23	458453	89371.7	107060	76525	17461	0	110743	0	0	23683.2	27507.6
301.147	9.12758	77506	80470.9	81355	81760	168364	137897	84544.7	107524	133486	80704.5	77660	89699	84814.3	97421.3	135216	80423.4	82691.5
301.216	6.55128	97040.2	97836.9	88559.4	94084	103722	33531.2	38515.7	108990	172269	138934	66798.7	48791.8	94432.2	176224	51740.1	90140.3	82039.3
301.279	7.46022	663723	482649	508344	646668	516039	408684	483218	513331	1.3664e+06	914230	340435	766894	406137	178559	655831	139239	56032.2
301.912	14.0361	14820.4	13208.3	13577	17194.1	17360	12811.1	15949.5	15383.6	12937.4	10357.6	10936.3	16541.2	15524.3	15696.8	16338.8	20514.8	18194.9
302.305	7.59598	639863	645723	670718	617966	662735	696004	659508	503571	760496	1.50313e+06	833795	960872	717265	198441	535972	111930	70970.6
303.13	1.21257	30873.5	33078.1	33217.8	37939.7	37806.7	95520.6	10574.1	7329.82	72077.8	86970.9	22355.5	16920.7	18908.4	45342.8	104106	48857	45942
303.309	7.60261	125780	132800	138199	123366	130688	136675	128590	101818	146698	299126	160253	183535	142611	44420	108538	51313.3	13495.6
304.262	10.2734	637061	734447	663575	633728	780758	998778	767459	843141	685807	510330	742429	464089	667919	824901	589774	721773	673367
304.301	7.61355	203611	210316	208792	206719	232790	178242	253671	77404.8	84469.8	86603.4	74986.9	73480.9	90361.8	89549.1	844333	82762.7	712026
305.038	0.815038	81729.2	89269.1	91978.6	87328.4	96316.4	33399.9	60296	2753.74	47950.1	65936.1	19699.2	11843.6	37812.9	355211	34943.5	50979	62723
305.083	2.95842	129890	130484	136753	131128	128760	295497	109934	46077.5	123044	110723	161056	43355.5	128277	58362.4	61107	258264	247869
305.162	4.35337	108424	100462	103557	115186	120159	65387	126924	12820.3	67844	97088.8	189373	13639.5	108603	194813	83800.1	141950	137117
305.265	10.1817	133181	153320	158300	150657	176527	180291	155896	169356	148502	100065	137099	110842	143600	174609	175187	160051	165501
306.059	1.2067	26655.2	19669.4	30968.7	28185	27235.3	7246.94	1528.77	0	128291	62102	9602.16	2949.14	15048.8	21859.2	41210.6	9847.96	5043.28
306.279	10.9154	34928.6	38949.6	35797.7	32910.4	45176.4	49388.4	32795.5	35323.6	33691.5	16809.3	30590.5	26984.9	35595	25176.3	36094.2	40786.6	40072
306.283	9.05627	102599	125225	109451	129479	120826	166960	172774	118970	186946	77112.8	70084.2	159743	55564.9	108327	88457.7	129974	120908
307.009	1.21861	30883.7	27531.5	26153	31048	31084.9	0	439.346	0	56737.6	27013.2	4724.06	837.561	22089.3	542.959	149370	984.053	0
307.056	0.754922	72065.7	71198.5	73378.2	76682.4	77005	55383.4	0	86406.9	71083	80470.4	64742.3	71558.3	55500	38054.9	208153	70256.7	70326.9
307.176	3.65176	41457.7	38374.8	37664.5	50438.8	40047.8	25833.9	58067.6	877.459	10703.4	8800.39	46750.7	0	35179.3	46548.6	25822.3	49387.4	40829.5
307.191	6.09505	48322.1	47930.4	47698.3	53075.6	58939.8	60435.7	20120.1	27564.9	75672.2	103048	42521.9	25722.7	89565	38995.9	30309.5	63707.8	122690
308.219	0.599237	37830	35390.8	35907.9	36542.6	34411.5	36899.5	35652.5	1972.33	18798	23874.8	26860	6597.48	37059.5	39701.3	47409.8	94910.9	114897
309.152	0.633407	58941.5	61402	60910.9	62905.7	58435.8	104692	42425.1	70468.3	106291	101512	73331.5	1.35053e+06	35042	37040.1	159976	62442.2	89944
309.206	5.31727	42709.7	38239.1	40901.5	44781.6	41835.9	99038.6	46081.2	14330.9	33261.3	2078.37	137935	21794.3	48402	59368.8	83320.6	120219	139577
310.174	1.70539	308075	318052	323304	338039	362610	291462	86425.4	270904	748163	784256	111967	172897	128708	550174	499731	165419	164940
310.311	11.1956	6.58632e+06	6.40752e+06	6.03166e+06	7.23577e+06	7.75571e+06	7.14766e+06	7.1057e+06	6.87896e+06	7.1032e+06	5.95636e+06	6.81978e+06	5.50252e+06	7.80112e+06	7.71777e+06	6.45979e+06	7.69649e+06	7.804e+06
310.914	0.66357	14105.9	14515.4	14204.4	15779.7	15905.2	46191.9	20140.2	24834.2	24433.5	13955.2	11499.4	20996.1	15329	8908.33	3074.19	6301.68	5966.01
311.039	1.96787	216656	228545	225811	229166	230350	343057	25428.2	8473.2	152871	349304	75383.6	359474	222409	187113	485006	550942	292525
311.129	1.77262	77531.6	78083.7	78201.2	82286	85658.4	46463.1	26483.3	47509.4	182291	346740	44087.2	191291	29534.1	102778	102351	33384	36946.8
311.162	2.39897	104568	115775	109595	114331	122810	48018.6	99077.9	14550.8	109880	106132	77498.3	22525.6	156778	93393.7	78561.5	199468	184816
311.315	11.1894	1.4042e+06	1.39972e+06	1.31664e+06	1.5242e+06	1.58759e+06	1.50409e+06	1.46167e+06	1.44506e+06	1.54032e+06	1.23521e+06	1.45893e+06	1.08723e+06	1.61368e+06	1.58893e+06	1.35758e+06	1.5825e+06	1.58405e+06
312.047	2.04617	204503	214864	219461	229320	223259	178995	55980.6	326289	216018	77233.1	480995	299661	257707	127630	87839.5	281896	290001
312.166	3.10935	33984	38746	40442.2	39663.5	40460.8	30488.3	46716.3	13866.9	43265.6	54906.2	53611.3	14768.3	19261.1	14743.4	10214.8	44617.5	50927.5
312.318	11.0284	151389	162365	166988	173248	187418	183576	179664	200192	175922	144856	162463	129338	174293	177218	161146	186413	167560
312.327	12.7407	453884	476508	468296	504384	520132	559705	447235	474706	483444	411490	507455	363423	549824	526348	466459	544628	532977
312.327	12.3413	544105	529589	544213	548396	568993	616048	584300	660991	641806	483589	547189	444433	637328	556741	520334	551452	562936
312.364	8.79095	31224.9	32655.3	34263.5	29792	34935.8	27980.1	54680.4	14855.6	30784.1	17098	23824.7	30440.2	25722.4	31837.5	29771.3	31951.2	27725.8
312.921	0.59786	48007.2	45406.4	47460.7	51059	48441	13073.6	26925.4	8916.67	6069.38	18093	28810	10940.9	56695.2	138791	145883	59438.4	55422.2
313.195	6.60364	47048.3	46264.7	44972.7	44791.9	49769.9	91945.5	55338.8	88967.6	80832.8	32207.1	44966.4	95086.8	17326.9	32730.1	39389.7	23507.7	18908.6
313.274	8.33638	118472	117365	120187	104306	120250	92855.9	101806	158837	156262	136041	156421	156331	133015	48711.9	93735.1	40116.1	61018.6
313.33	12.7304	101347	105374	102884	113749	113382	116460	99166.7	100276	108407	89222.6	105550	82245.1	130725	121244	103989	117869	119625
313.33	12.3356	119325	116634	114584	118863	130879	131046	126791	141429	133916	110852	115727	95954.6	135011	123862	116742	128378	132777
313.932	0.597984	18522.2	18378	19518.4	18889.4	19519.6	13538.6	12368.1	5013.37	5896.29	13590.3	15670.9	5181.45	20202.7	41245.1	46385.4	24527.7	20073.3
314.282	8.33347	25882.3	23866.5	22179.1	24066.2	27024.9	17229.5	23669.2	31068.6	31400.6	26213.5	34367.2	27085.9	31648.9	11270.3	25964.3	8962.57	14785.4
314.923	0.598017	15405	15523.3	15691.9	17310.1	15950.8	5262.99	9347.93	2481.91	3954.22	6386.38	11255.7	3609.63	15870.3	44744.3	46606.7	17943.2	15882.7
315.135	6.22379	213514	218596	226763	216053	221523	594457	753657	144850	175600	175058	97483.7	134480	268782	13810.8	19144.3	61565.9	92919.9
315.239	7.51296	1.53909e+06	1.55045e+06	1.56686e+06	1.45526e+06	1.68236e+06	1.65406e+06	1.01954e+06	2.59595e+06	3.10806e+06	844540	500361	2.70025e+06	165059	945891	658536	541629	303188
316.1	1.9392	126610	132131	126125	152745	144802	74568.8	55618.5	21326.1	180530	74246.5	44294.6	19261.9	129096	186007	108658	357207	371778
316.256	7.43398	290540	296206	295338	277158	324822	333248	216450	461502	644845	281943	102536	496004	51915.2	335099	128900	198546	137426
317.233	7.42787	41226.3	41930.8	41070.7	41258.3	34488.5	41088	25299.5	62455.2	80194.6	26188.3	12904	67234.4	10707.4	44151.4	19180.2	26885.8	13905.9
318.24	8.79025	118581	91545.9	114757	66980.2	103397	107034	147161	32710	59133.3	43142	68235	64675.2	98107	90684.8	37129	76424	130192
318.264	7.25806	683540	676790	717754	686042	733351	513599	400662	9.07422e+06	1.22066e+06	4.19376e+06	1.27641e+06	8.60605e+06	459500	608613	4.70886e+06	209470	148397
318.301	6.68208	438423	451074	438264	476165	601732	450892	468228	379246	492198	305156	423278	244521	1.02598e+06	495946	399749	570224	426680
318.938	0.634627	27216.6	24327.1	24404.8	26416.3	27722.7	10927.5	25909.3	3992.18	4477.52	12928.2	37090.9	5920.76	31791	42125.9	24080.9	43861	39047.4
319.13	4.82034	26705	31258.9	28381.4	29685.7	36325.7	6360.98	63243.4	27170.8	58796	44216.5	2859.96	19123.1	10766.6	1609.23	7181.59	60027	52497.2
319.267	7.257	139437	133275	140337	134651	161207	136921	77437	1.62156e+06	230979	1.04944e+06	336134	1.62444e+06	93260.6	126300	949234	32685.7	29417.7
319.304	6.68157	91933.9	87981.6	112759	115754	103008	90455.2	87595.3	89772.8	99301.9	76507.7	86152.6	60392.4	204981	139356	95042.1	123052	109747
320.219	0.608922	30371.6	32949.7	30443.2	34179.7	36418.5	24994.3	28282.2	3023.22	22287.8	33297.3	14624.5	4334.73	27685.8	27268.4	96805.9	76111.2	77367.6
320.257	9.03072	87639.5	67129.5	77602.6	46265.3	96036.2	74255.5	83608.8	52035.7	48056.8	32193.6	43516.8	40449.4	80246.3	64937.5	37626.5	58168.2	77604.8
321.129	0.755552	50750.7	51364.7	48015.4	55104.2	52693.1	22737.2	34874	50548.9	27238.5	34243.5	37173.9	197465	48311.6	55768.6	51539.8	85872.4	121592
322.276	8.87665	46878.9	46055	44719.1	40957.6	52199	99595.2	45999.4	74205.2	61311.4	44065.8	16543	37834	18948	31435.7	38657.6	24670.2	16815.1
323.072	1.76352	26855.8	28463.5	28473.8	31966.7	28740.2	45903.9	21154.9	7838.72	17128.6	10145.9	35237.2	11904.8	31759.5	11081.6	11892.5	99410	94662.5
324.159	2.18229	94067.9	83926.7	80113.6	92840	85862.3	51380.8	154040	93766.4	50242.7	93240.4	48327	111234	38721.5	41760.9	119602	72578	163012
324.217	4.87788	48043.6	45269.3	46904.4	48565.5	50434.6	52127.3	91674.7	41429.6	31200.5	43252.5	56199.7	48169.7	31639	18182.7	20270.3	51091.4	53639.9
324.291	9.44999	619607	626904	644317	619889	674148	1.46495e+06	689075	1.00288e+06	839888	640999	298734	525700	330579	423704	421006	307017	175263
325.097	0.986477	45490.1	48748.9	53088.7	51804.5	51078.8	106447	22824	108688	40031	52837.5	192214	71695.3	120621	76847.3	32773.6	187990	290094
325.14	3.74781	24851.8	23159.6	24351.3	27237.9	28493.5	23958.7	29058.4	5773.39	18550.6	24071.8	0	9631.46	0	7397.23	10155.1	11657.3	28149.5
325.294	9.45037	137693	140841	147247	138371	153164	303313	156340	223565	184269	136723	63112.8	115440	76917.9	95782.6	94602.9	66093.6	43983.7
326.138	1.74568	27050.8	28795.8	26093.7	29965.9	29780.2	29544.4	34139.7	40567.2	32795.4	37769.1	57109.8	40146.1	51003	15788	20408.6	18168.8	25029.2
326.269	6.42561	90023	86558.6	87601.9	89150.2	93335.2	33858.1	119440	19772.8	79901.9	65060.5	117636	68271.6	83753.6	59915	28845.8	132564	106704
326.306	9.89394	99147	92861.8	98927.4	102080	103003	193253	121445	204729	164273	104801	61397.3	103994	63772.3	53663.7	69679.1	41160.4	30361.4
327.031	1.77671	50865	47968.2	47499.4	50521	50869.7	37195.2	11595.6	21300.6	40149.3	46071.8	118694	26092.3	104102	7599.52	27436.6	13419	6571.94
327.051	0.654666	33403	37466.5	35569	38442.3	35502.4	72740.4	29145.5	9003.01	138949	85682.7	4523.98	10380.7	19737.3	9881.66	11077.5	16036	6460.78
327.23	7.22337	28974.2	26302.1	26628.2	23983.5	25790.6	35479.6	49024.9	46971	24412.8	29231	34439.1	28525.2	25788.4	1995.87	0	3403.71	4121.26
327.31	9.89293	18284.9	21658.2	23252.1	22640.8	19961.4	43945.4	25809	46479.8	38511.6	22875.6	11068.7	24904.5	6556.18	4476.86	10033.9	1632.57	1612.19
328.171	1.72428	60805.7	63966.5	126555	141608	129436	310772	67340.5	65307.1	62696.4	129459	413847	178907	208630	120095	219365	301133	340828
328.253	7.37246	1.03991e+06	1.05733e+06	1.08859e+06	978725	1.1243e+06	286860	636355	447352	1.72383e+06	1.51035e+06	80866.9	1.53621e+06	454514	558591	244779	327358	305496
328.322	8.02952	201958	212886	214830	186137	209626	63941.8	78134	609888	148983	266161	222559	726386	123262	47084.9	48262.6	24323.5	21641.5
329.256	7.37119	213688	225377	232382	219780	246231	55658.1	139028	92571.9	378339	322086	18514	323866	109103	124258	48853.2	68067.3	59050.2
329.269	8.54805	163239	156421	164785	147605	163266	609613	45509.2	98998.1	540476	100595	26392.5	79121.7	0	50629.5	43291.6	104642	84131.5
330.076	1.96161	110532	108581	115092	113650	121086	270149	92708.7	22460.3	120824	80847.2	95755.6	23370.1	102264	90338.8	207519	136300	128085
330.302	7.7675	3.62898e+06	3.67617e+06	3.96144e+06	4.61948e+06	4.20027e+06	914885	2.85644e+06	1.70506e+06	5.94127e+06	1.12139e+07	446691	1.05253e+07	2.85154e+06	823296	899692	609045	792901
331.161	1.3092	184996	186849	191955	193720	196313	0	176688	64613.3	321579	366329	0	65200	0	0	0	0	0
331.248	6.07718	98532.6	98879	96879.8	108443	107958	139485	87234.5	159123	263155	60382.1	58736.5	160282	19223.9	117699	47084.6	80488	51054.1
331.285	8.33354	185598	191320	198602	179075	201071	143400	187063	295544	279787	224517	297419	291577	248257	77191.2	22701.1	17999	84202.8
331.305	7.64905	2.24384e+06	2.28089e+06	2.30284e+06	2.20417e+06	2.27855e+06	293066	1.66142e+06	820334	2.87178e+06	5.08717e+06	279991	4.60498e+06	1.48118e+06	476848	580335	253413	202522
332.293	11.0189	68589.8	78659.8	66465.2	58903.8	80271.5	93672.8	65692.4	65912.7	67015.6	19474.4	57735.7	37286.1	62553.3	71485.6	63603.8	76419.3	78000.4
332.308	7.63644	279873	272605	268095	273467	289424	38306.9	204933	156948	330869	577955	37304.7	559270	182431	63640.8	90410.4	34422.7	29085.6
333.145	5.51036	124303	125694	127819	132391	135735	17816.9	367206	0	86784.5	71877.6	66409.3	0	63256	4246.01	20994.7	29697.7	39802.2
333.264	6.22193	1.25112e+06	1.28639e+06	1.26145e+06	1.30805e+06	1.37153e+06	3.64363e+06	1.50774e+06	1.51104e+06	1.99134e+06	438695	729627	2.2444e+06	262800	980112	787708	1.06935e+06	751913
334.14	3.68451	117845	115729	119905	126633	118103	243566	29934.8	5251.7	109122	126819	49044.4	1327.57	138425	69661.6	166319	243849	306034
334.266	6.21903	298907	259727	256251	260462	278117	729280	300716	311924	409707	86154.8	160424	456178	154731	215763	163346	209968	183652
334.916	0.649041	8923.69	7434.33	8870.19	6973.41	7728.94	3658.11	5173.24	108511	331.728	2424.55	5166.23	83223.9	10567.2	23933.1	19032.6	9205.24	10146.8
335.023	4.93116	222154	228600	233462	244894	257488	215833	215147	181125	214579	175758	279813	229523	248640	221244	262409	323378	305031
335.266	6.22117	43129.3	49257.4	42909.3	42790.2	46003.4	115366	67699.9	65325.8	69879.6	38485.6	24308	70989.7	9451.66	28223.3	86590	32401.4	26154
336.017	0.655296	9183.86	9907.19	9273.66	8880.13	9738.91	19014.2	6647.76	5607.96	25832.6	14782.7	4745.24	6328.5	4075.21	2126.94	1417.62	4433.52	2911.39
336.026	4.92825	42418.5	29941.6	36981.3	43779.2	46710.5	47430.5	38325.2	31809	39295.2	24166.4	52190.1	30535.9	42683.3	34852.3	39365.2	60627.5	42854.2
336.325	9.63786	19062.6	18768.1	21996	23152	22693.3	18095.5	16717.1	10226.1	12773.7	10298.7	29758.3	13396.3	20862.6	18585.9	10256.7	17003.8	36001.5
336.327	11.2391	17716.7	14852.5	11227.1	16907.7	20053.5	8183.03	12324.2	10096.8	18241.7	2513.42	29902.5	12607.7	11298.9	995.413	8654.6	4740.84	30210.7
337.023	0.742441	57848.7	64391.6	52095.5	67736.6	65323.7	39836.4	28623.5	94637.7	42966.6	74516.1	69912.6	84859.6	16580.1	21450.7	25962.7	61787.9	84351.7
337.207	7.43785	271814	262543	259940	223471	278565	300354	181465	279346	412538	117321	90507.9	320959	36217.5	351550	133897	225380	133625
337.275	8.04582	140533	143432	140690	130657	156202	236338	89373.6	180792	185264	168663	190725	184577	128944	68468.2	39520.2	22097	56287.7
337.968	0.598718	18101.6	16230.8	17138.3	19733	21650.8	11232.8	13838.7	2972.03	2386.59	9769.87	24879.7	2219.32	20855.5	21355.2	26955.4	31430.2	27916.6
338.21	7.43452	55546.9	55036.3	54744.5	44268.2	56283.9	61733.1	37956.7	53153	78148.8	23920.4	17500.7	67859.8	10428.3	71667.7	24990	41511.3	31911.9
338.342	12.822	784370	795342	765104	860704	868808	505421	528420	384504	760832	370302	1.48215e+06	460336	776564	493613	396893	361695	1.43895e+06
338.342	12.4291	850536	848886	882154	942268	942685	596274	646065	521043	943453	405790	1.62401e+06	537802	892216	515134	440800	377037	1.52655e+06
339.346	12.8111	184736	188892	186252	206132	204226	127443	126644	99254.4	178949	91571.4	361258	117643	186193	116907	95075.9	83850.1	325832
339.346	12.4249	199415	209825	219983	228081	216374	143094	158497	132800	229125	101376	6859.8	130407	209622	2522.52	104959	92685.3	359090
340.188	4.49095	53665.5	63834.5	47207.9	47259.4	47264.7	66020.4	43279.4	63300.8	37942.3	55580.7	76448.3	25259.1	71839.8	22662.3	23250.5	52925.8	56704.4
340.349	12.438	26885.8	27797	28779.4	29229.2	29321.5	4421.21	6217.89	5315.79	26895.2	0	45550.7	13580.3	26997.6	0	11380.7	9926.88	48973.5
340.933	0.64936	41770.6	48118.1	48061.6	45841	46987.4	14575.6	49737.6	11974.8	15733	30695.5	64712.2	12977.3	45569.4	61372.2	14825.4	57736.5	39200.9
341.141	1.24615	2323.33	5190.95	2772.22	5361.91	0	28069.3	0	2896.66	60514.5	17503.1	20264.5	1488.93	0	11057.3	10093	6164.57	24717
341.31	9.1718	62945.7	70671	68471.7	60261.6	68847.6	117912	54289.5	53294.5	108000	70064.9	45372.8	53334.8	47060.6	27707.3	113678	51775.1	95558.5
342.035	1.89287	113687	110127	110318	108330	123898	104037	57455.2	145215	24848.9	87035.2	128904	88192.6	171712	48659.8	8139.09	87688.6	121206
342.177	3.13092	37161.1	39233.5	36646.9	40808.8	43690.4	24187.9	42249.7	9018.39	29535.3	46430	41838.8	11679.1	29918.2	18402	14118.7	51106.1	51935.8
342.265	6.64182	254120	234279	245359	263930	261263	164131	547392	764387	418833	194555	86732.9	375214	60327	14995.5	32280.8	11518.3	23674.7
342.337	8.29397	122497	116675	106453	100747	108779	178131	20227.5	254252	119950	195285	11732.6	260075	63549.7	107980	75694.7	25142.9	27603.4
343.024	1.7765	26492.1	29893.1	28583.2	32439.4	31791.7	26944.1	6336.79	20403.3	25885.1	15788.3	53543.1	14899.1	45091.3	3234.81	20224.3	8461.29	3297.3
343.098	0.970778	27419.2	31029.6	32239.3	35555.7	30406.3	53848.3	13820.5	76814.6	36546.9	18331.9	147584	46002.2	74869.1	34452.6	0	124941	178729
343.269	6.65151	75554.2	70580	71323.5	54752.8	59131.3	43365.5	113312	176860	82104.2	50158.1	29369.5	88101.9	24976.6	19803.7	42239.7	15802.6	23648.3
344.024	1.78253	39317.7	39505.1	40680.5	40803.5	35029.7	89267.1	11086.6	5042.62	26011.4	31044.8	46619.8	18988.4	46161.9	8463.92	21134.3	12318.8	5483.39
344.19	6.53446	71124.4	72201.2	93497.7	70858	68854	132445	80745.6	81004.8	73046.8	148094	65486.3	51601.2	182467	6465.04	47034.1	17684.8	51914
344.228	3.29633	70396	118412	84441.4	90426.2	94318.4	91906.3	91007.9	84321.1	77822.9	75743.6	65216	114364	26064.5	106991	158439	118405	86997.3
344.28	6.97021	156825	155826	148537	146713	166250	40142.2	287446	393725	147567	295945	29595.1	213476	138310	29362.1	38772.1	31150.8	30754.2
344.317	7.75537	158457	163612	175194	186483	176367	139201	42380.6	5.224e+06	142857	846568	2.37683e+06	3.49743e+06	158553	224605	247358	66661.1	11387.8
345.062	0.999881	110816	110676	120164	88559.8	128651	18298.2	136983	48976.4	46750.4	170500	18707	42315.4	12662.9	14529.8	26035.6	28825.4	32484.9
345.319	7.75319	37719.4	34221.9	35026	41578.1	42818.9	32829.9	8543.39	1.04665e+06	32778.9	175726	499772	1.18264e+06	7602.85	85605.2	55883	0	1809.63
346.291	7.2673	52339.3	65698.9	51401.6	66570	53360.2	54731.1	50506	47521.1	47180.9	55341.5	41891.4	43591.4	90714.2	95056.4	34154.9	80107.2	68627.3
346.332	7.82888	80761.6	73208	70648.5	76443.2	65106	37745.5	40931.6	768312	124764	258023	198131	857479	59882.8	61852.2	396029	27328.2	25241.2
347.162	6.21766	199723	195858	208291	199433	208931	252766	713689	201383	151267	153517	129764	324654	241805	45588.5	18892.5	40068.6	79241.8
347.189	5.16104	46992.1	46466.3	43392.7	49672.4	51245.9	26369	27310.5	13908.1	67273.2	80634.9	31103.6	14269.1	24662.4	10637	13770.2	7903.23	11033.1
347.278	7.11735	45298.8	47242.2	40866	38296	49630.4	173056	17322.8	51918	252205	37157.9	4052.65	31068.6	26041.7	7565.09	0	17684.6	9825.56
348.274	6.31811	241597	251260	251423	252886	279265	414123	334654	215183	185797	199810	274720	254014	192692	165206	169368	312067	318139
349.277	6.31037	56542	57183.5	39903.5	50265.2	60534.7	83890.4	48816.1	48991	54379.5	43398.5	64589	59990.9	14714.9	39898.6	35495	70953.6	70660
350.103	4.05647	56617.4	60460.8	56516.2	59150.2	64270.1	11339.4	4980.35	5793.09	41620.8	151482	1077.61	1950.57	103756	49612.2	57919.1	79685.1	112648
351.157	5.18313	68990.8	70281.8	67964.6	73424.8	82476	19274.3	232085	5449.15	69391	83415.2	40354.7	32150.7	37528.8	21203.6	27435.5	22073.7	25039.2
351.252	8.55437	35431.8	32599.7	30320.1	30387.2	34789.2	103833	1957.92	0	63920.5	12302	95447.6	0	0	33289.8	46630.4	104111	45094.1
351.334	7.50456	22175.4	20848.9	22631.8	18548	24410.5	16481.4	20992.6	28866.5	19985.4	20619.3	10676.6	35803.1	9700.19	27134.5	12483.9	26737.9	19236.3
353.247	6.61872	69072	72273.5	73098	78710.7	79724.7	72975.7	38428.8	12074.9	21715.6	11886.6	41302.6	50755.2	17113.3	79588.6	568036	20695.6	88680.6
353.264	7.642	73805.2	80421.5	73579.8	75413.2	89641.6	127135	50763.7	114080	108179	90513.3	117307	99852.8	75914.2	53966	9976.68	35327.1	102228
355.04	0.652436	22615.1	19852.3	21050.5	30642.8	26617	29449.3	15422.2	6877.13	53423.1	41964.2	7497.75	4543.05	10283	5746.34	6337.42	11141.8	6966.64
355.222	7.20304	866347	877451	866443	904695	988088	13539.9	573247	133326	111001	21533.4	1337.05	1.08681e+06	20132.6	985159	3.02033e+06	21479.8	691692
355.247	6.21794	55434.4	58933.2	55418	60649	65265.6	588443	52827.1	41302.5	93199.9	6319.82	145390	77003.7	22141.2	64152.5	15667.1	180816	62244.9
355.264	7.04597	1.29501e+06	1.29461e+06	1.27829e+06	1.35223e+06	1.44438e+06	25679.6	962871	237771	217152	38177.8	7687.51	1.707e+06	36773.5	1.58928e+06	7.6865e+06	49245.7	1.02954e+06
355.285	8.05303	543415	531581	539139	518674	605334	815337	333877	698789	731953	654819	790353	758990	528523	234222	45245.6	38591.8	178077
355.286	8.75464	192952	198160	199330	174753	218775	157412	42815.2	454660	248461	382777	232181	275953	99223.5	52248.3	32571.4	31534.8	34083.6
356.217	5.15158	53622.1	51707	57713.6	55050.5	53850.1	76296.7	26442.4	2308.33	45698.3	35248	52039.1	9724.11	38141	40497.7	34483.2	90461.7	100419
356.226	7.20252	215654	221331	219550	232430	240030	9079.28	145528	32304.3	27896.5	31107.8	0	264809	8073.68	252314	693833	5437.48	173537
356.253	7.42847	197625	203336	202869	189117	206190	217967	133180	313626	465088	125313	65942.6	362789	18510.4	214195	1.9276e+06	130563	69672.8
356.289	8.04741	129839	125841	120545	121332	125599	188741	81218.7	166234	170168	156609	183141	173306	131137	54973.3	9821.57	13125.3	43782.4
356.914	0.642897	21582.5	18936.1	20591	20650.7	21598.7	11428.9	17577	3292.58	13370.8	11715.8	19105.8	2522.75	26598.3	33638.6	22275.3	22093.9	21019.3
357.145	6.17648	27473.4	28425.7	27668.1	27511.1	30645.1	484.42	95422.3	14835.9	17218.9	18014.6	1879.74	33681.9	8416.2	1271.85	982.899	3498.74	1507.05
357.24	7.41703	46628.1	49828.9	49989.7	50536.9	60180.1	42910.1	29057.5	42579.4	95365	23137.2	12136.2	64881.8	5852.8	74026.3	408190	30146.6	104091
357.3	8.55629	72202.7	68894.7	61703.1	65097.6	71077.7	152326	42604.5	63110.4	70744.2	68730	129545	90164.3	76414.3	227886	680554	6895.79	157679
358.265	7.15838	158839	158120	162093	153753	182964	98618.4	371951	414875	175641	180238	61102.6	11157.7	71477.2	16537.9	106063	22067.1	22829.9
358.356	8.33594	1.73836e+06	1.75308e+06	1.79962e+06	1.58267e+06	1.62024e+06	517636	2.49768e+06	1.39033e+06	2.03245e+06	2.65132e+06	265694	2.71834e+06	1.80322e+06	1.36784e+06	291254	1.07952e+06	1.58117e+06
359.195	3.97844	17045.2	16058.5	16785.5	21143.5	19041.4	71431.2	25249.3	7180.99	28218.9	20284.9	37491.8	4503.79	33040.4	11942.9	149654	38135.9	45412.6
359.326	6.27419	52678.8	55549	50941	48981.3	53429.4	76922.9	63082.2	43295.8	39155.3	38794.4	64883.7	43733.5	35070.1	72461.4	76327.9	69647	76033.9
359.362	8.33783	418051	413374	437858	349552	394550	124949	585834	342558	465145	616987	60224.4	610209	444282	357606	79811.7	272497	396260
360.295	7.44044	97751.1	87628.8	92205.2	78696.2	119539	123471	56433.2	88417.4	115021	54825.6	55994.6	160365	23229.4	147235	73428.6	98632.5	67587.5
360.363	8.33862	39438.9	54848.3	57913.5	44496.2	43330.6	6062.33	76731.6	40116.3	38670.6	57843.4	4072.72	80347.6	56242.2	32060.7	71287.8	20359.5	28750.4
361.284	6.28135	81847	91283.4	90894.1	86171	101513	136686	92611	126263	88899.1	104761	102183	66159.9	49346.5	93415.9	79736.7	104582	113300
362.326	6.71231	120509	118178	117863	124242	131292	70002.7	130138	118808	104993	95054.9	90443.7	82247.8	268105	142779	116633	131560	88706.1
362.928	0.664539	85670.3	81697	84024	87271.4	85901.5	19005.3	134258	261045	149438	112805	110678	341233	74252.5	64388.8	41522	58180.4	29090.8
363.218	6.03095	254224	239399	236275	260222	284343	113709	134160	1.05154e+06	254384	619798	250157	249486	159977	9870.37	10072.1	12263.1	23606.8
364.222	6.03739	55407.7	58741.3	57570.2	59020.3	66113	31241.5	18175.4	255685	63189.7	148525	32060.5	69217.9	40243	1095.01	750.042	1538.08	2394.86
365.062	0.726149	781645	831878	848796	884242	851811	478615	618388	1.13538e+06	498887	739185	854041	1.43747e+06	578273	1.35329e+06	617394	807560	1.37263e+06
365.316	6.5496	40502	41947.7	46241.6	42712.4	45547.3	71097.6	51933.2	118036	36127.8	37283.4	68722	34342.2	33655.2	46655	36815.7	64571.5	74445.2
366.337	8.07375	228771	226278	213908	211296	240908	198978	22222.6	429420	219395	514085	17009.5	342252	91240	188139	153676	127326	68321.1
367.077	0.737119	72360	73238.7	74451.1	76537	75024.2	45023.8	49170.2	107153	39372.2	66279.8	71066.8	99139.2	44195.2	59031.5	32400.6	86852	114704
367.244	5.01956	61166.3	65344.4	65153.7	62037.2	37436.8	27480.7	94154.1	102794	36422.8	22909.1	43592.8	130938	26151.3	28212.6	42411	48452.6	50955.6
367.29	7.22526	32565.8	43359.3	47646.7	41619.1	44288.8	49936.3	52678.9	38003.1	36870	39332.2	30827.2	70042.2	20755.1	29240.1	21803.5	58574.1	44587.2
367.335	8.07888	63686.5	71371.4	71369.2	66386.7	74408.5	51936.8	37955.8	216622	73953	157483	34318.6	114200	44964.6	45329.6	21358.5	32906.3	24666.3
368.264	2.56628	63390.5	68082.6	67976	67788.1	54623.3	39512.5	84824.5	66625.9	33340	53614.8	36605.7	35842.9	26620.9	24365.5	68673	56747.5	103294
368.28	6.9369	208622	231564	227510	229061	255578	47072.1	554277	647464	202341	445252	46491.6	318081	136622	55193.3	40469.2	61868.6	61810.8
368.353	8.38453	34007.3	31859.7	35909.7	28736.4	32071.4	137353	3115.56	82943.6	30213.4	67412.7	795.782	59808.4	20741	30154.4	16581.4	13841.5	7344.57
369.13	7.39589	62099.1	63039.9	66224.6	59073.4	68539.7	73036.2	46844.1	61169	77899.2	37608.2	38864.8	67077.2	65912.5	72595.3	57743.5	54961.1	56657.3
369.282	6.93062	42375.1	47154.7	49750.9	44982.7	49189.5	71005.5	140348	160936	58609.3	115581	16068.4	65840.1	24014.2	21370.2	27339	17294.2	20696.5
370.114	2.71982	41982.3	45443.3	48326.3	44334.2	72150.8	66732	35195.4	25579.9	39060.5	37271.6	97861.1	32212.8	11547.3	30114.2	16440.7	58690.5	56513.6
370.253	7.23151	535971	529146	537654	527224	594258	211884	868672	1.20472e+06	529989	1.64231e+06	173354	656535	529204	156066	113022	177633	199164
371.101	10.697	52245.1	23043.6	17198.7	50123.6	53580.3	28359.1	10166.9	8945.87	9880.41	1100.54	6284.31	18936.8	15120.6	33114.5	7036.07	7689.07	4230.51
371.194	3.0472	54171.8	54818	59766.6	60212.4	61723.5	65752.8	58632.3	6623.63	71073.9	72372.1	91507.9	29088.5	89249.9	12089.4	46589.2	17589	18560.6
371.255	7.22724	138469	170857	179917	132588	145454	34619.2	199550	292387	128981	427114	26049.5	157738	124933	17330.4	213667	31096.2	27871.3
372.103	10.6779	19078.6	9374.41	5982.41	17316.8	19947.2	9143.86	2253.96	2505.01	2715.31	0	449.846	6439.53	2269.82	10137.3	2366.67	1613.68	919.298
372.192	3.78616	60615.1	60881.5	61308	66031.1	61782.5	9513.36	10295.4	0	117179	128632	588.532	0	515.012	3045.03	10651.8	6688.86	6301.29
372.311	7.5267	424093	426386	432905	407144	444970	203322	615540	762382	386312	1.22078e+06	153686	470946	510290	95155.5	156516	127326	164981
373.046	0.643595	14840.7	16253.9	16929.6	17480.9	16086.1	24751.6	8116.86	1233.17	15667.6	21173.2	2793.58	1288.14	7242.01	8612.25	18692.6	11004	4628.02
373.274	7.05105	2.58135e+06	2.57923e+06	2.50505e+06	2.79454e+06	2.93483e+06	44560.8	1.88099e+06	454176	413225	69805.3	38267	3.56035e+06	67094.3	3.27179e+06	1.56913e+07	78609.4	2.14876e+06
374.096	1.68346	47317.7	50126.9	49122	48701.4	51298.1	83518.9	21425.4	52209.5	32813.1	55868	30367.5	43384.5	35323.1	28485.2	32653.7	69770.2	58562.4
374.246	5.40458	48690.1	6098.81	8907.68	4122.02	65042.4	130650	168705	0	0	1300.8	242836	0	108328	18826.7	65634.8	180021	153951
374.276	7.05105	635542	627667	628833	683278	741981	12278.8	469478	120379	108491	39403.7	1254.42	892707	18694.8	818698	3.80416e+06	20500.4	549267
375.187	7.71893	102467	109342	113212	108573	111558	117817	105080	97206.7	104096	96263.6	106345	98177.1	113014	111590	101284	107486	111881
375.271	7.04984	95372	92069.5	97685.1	102014	117104	1531.86	75842.4	21172.1	18849.9	4671.12	37602	134705	1151.36	114404	560340	1617.13	82980.1
376.26	7.70157	1.27512e+06	1.28505e+06	779051	1.21866e+06	1.39266e+06	1.05644e+06	723668	1.2562e+06	1.12226e+06	968284	1.22403e+06	995716	759079	717200	674514	724961	770328
377.147	3.68785	61451.8	62063.3	68219.1	66374	67819.8	63901.8	36920.1	3557.88	47169.5	36653	11597	6087.17	14221.7	261567	63365.4	170184	18990.3
377.233	6.67422	26474.6	28977.6	27509.4	25124.9	30506.8	10679.9	3846.2	14250.4	8830.97	58984.7	31444.8	2007.76	53053.4	3961.9	2411.68	5974.79	9821.47
377.263	7.70157	321369	286538	181919	305947	197956	249926	163970	294218	271358	233012	292644	248992	190790	185583	173491	177300	181139
377.267	9.82584	69745.2	70405.7	74871.7	59410.7	85451.9	121784	24447.8	27146.1	21441	51820.9	82324.9	38153.1	41083.7	74998	60382.8	108315	126268
378.142	2.3595	17146.8	22577.1	13952.1	10890.9	12627.3	47748	28595.8	1074.4	3046.2	17341.2	36174.8	11941.4	27766.7	9230.22	5498.49	25607.3	37191.5
378.266	7.60876	42868	46292.5	42430.3	41775.2	45577	65790.1	43906.3	43429.8	38148.4	32755.1	41332.4	27313.8	41508.6	50806.8	44116.9	48443.6	46384.2
379.073	0.73812	469565	476434	485033	481557	490133	388104	713332	914606	366080	464644	421062	924364	498871	153268	17295.2	600717	523263
379.296	6.23142	1.3142e+06	1.39805e+06	1.46622e+06	1.45395e+06	1.53978e+06	2.11181e+06	1.56473e+06	1.1774e+06	1.22202e+06	1.32379e+06	1.93772e+06	1.18407e+06	964460	1.87746e+06	1.75962e+06	1.91506e+06	2.20844e+06
380.075	0.7396	71749.1	75898.7	73076.4	84303	67067.1	46257.8	109823	136215	42219	75029.7	66808.3	131878	72488.3	29753	991.439	81044.4	81733.2
380.299	6.23142	323031	328159	344452	354585	379501	512519	373811	282244	292512	318648	469787	283010	231233	455005	419697	465480	552512
381.062	0.693694	129025	131207	126060	125281	121980	151694	103873	150052	99611.2	117459	87286.4	139090	93567.1	153796	389665	72204.3	169989
381.312	6.48843	313010	318704	327089	323468	327535	553501	371303	235920	268251	234459	427602	291422	242388	370355	407389	401682	540649
382.26	6.39517	497039	451248	463376	473820	500597	332676	1.31511e+06	647374	382006	253643	244952	792110	133484	185513	369672	219688	261800
382.295	6.9893	137972	136799	139371	133228	155029	97172.7	151855	162423	90330.4	364500	74010.1	95395.9	302603	53503.5	103854	94555.2	128501
382.931	0.600292	112749	110347	113935	118845	116429	55034.9	76323.5	10017.6	53681.3	46783	130431	10571	131275	162538	206607	206633	211668
383.326	6.2412	325940	331718	336166	346710	228635	365875	201906	171480	208840	260206	368597	129505	181090	388965	297368	355493	377340
384.01	2.05995	226102	229194	233881	237602	247434	647955	227821	95740	283151	196901	144101	118197	181124	40386.6	414779	213029	161093
384.205	7.07717	75695.1	78120.8	81493.4	76306.3	83721.1	99831	55652.7	68805.7	41659.2	323472	106289	91286.1	99417.4	432.846	0	6253.72	22629.4
384.276	6.23495	108579	109453	108802	120711	111489	85775.9	168250	182485	128412	108813	102823	143932	89478.1	113592	82067.4	103598	96375
384.347	10.7047	48687	50449.2	52146.5	56142.7	54723.2	51367.4	51956.6	59370.2	51692.5	38270.2	51748	54409.5	53908.3	51112.1	49428.1	54406.4	51624.6
384.928	0.597984	76779.3	77176.5	75416.9	83708.1	82303.9	37163.1	57304.6	7132.41	8110.14	34703.8	93073.3	7000.27	92295.8	112277	146858	141335	144654
385.163	4.14318	65132.6	69094.4	65762.7	67276.6	68034.2	81552.1	70484	39996.3	54452.4	79800.3	78993.9	29560.9	52011.2	41334.5	186359	84886.9	94362.3
385.342	6.51001	136182	135203	143006	136596	140236	250259	149778	123010	116538	109356	214119	122931	108494	186300	176760	183632	241714
385.928	0.598017	33086.9	32209.5	33697.6	33432.5	35935.1	16788.4	22514.5	2649.94	3025.07	12303.4	37429.8	2533.45	37882.1	44872.6	56983.8	58430.1	56437.3
386.29	6.30363	93570.2	90172.5	87193.5	91526	94012.8	38904.3	164408	123532	73594.7	72083.8	34107	145153	41228.9	63996.6	51011.1	56397.5	39763.6
386.292	6.792	174231	172254	169718	170023	193155	45976.1	256091	278864	107325	169478	75592.6	261726	73593.2	89662.6	155784	45445.3	63371.8
386.328	7.80066	84455.4	86375.5	88893.6	80767.7	97082.2	47396.7	130614	95242.8	78799.7	178593	32317.4	131742	74839.8	28156.7	72648.3	22840.9	34026.5
386.926	0.61828	34338.3	36849.6	37926.5	39577.4	36273.3	15345.9	33020.6	5010.25	4041.92	18799.2	49912.8	5154.55	46050.3	53281.6	47567.7	63440.1	59879.9
387.136	7.36985	2.22396e+06	2.1006e+06	2.11058e+06	1.58563e+06	2.13837e+06	2.11513e+06	1.44839e+06	1.32152e+06	1.23194e+06	1.15812e+06	1.582e+06	1.36679e+06	2.45606e+06	1.98306e+06	2.26545e+06	1.68181e+06	2.71551e+06
387.321	6.80775	48924.6	44454.6	52116.7	48600.3	51590.6	67352.7	74066.3	71916.7	32347.2	52189	48295.4	82591.1	27530.1	45547.1	64491	50681.4	58575.7
388.139	7.2834	648785	661849	681694	617863	683955	511795	675554	675102	691427	701996	774569	499409	1.00075e+06	576499	521204	776540	829189
388.255	3.62586	83123.1	93477	87145.5	95313	99489	128033	88336	87334.4	86803.5	88981.3	62674.1	80140.5	79213.8	69483.9	79462.7	80762.5	96690.9
388.306	6.54217	44797.1	45685.4	40597.9	41661.5	43153.3	17089.1	82247.6	42131	31791.2	77703	15800.8	48553.8	22917.5	36590.5	72854.2	31089.6	21910.9
389.142	7.20304	121556	127554	118539	115308	125148	152190	115584	109771	112271	114115	124287	84959.2	175639	103177	86037.4	132695	146694
389.269	6.61541	90827.5	93468.7	96538.4	96071.2	100566	832.373	52447.6	10454.2	71631.3	8129.83	1361.7	67351.8	2134.43	117639	788644	2268.3	109905
389.269	7.00507	172613	175301	160561	176244	187103	6778.76	23008.1	10479.2	31458.5	9630.18	815.304	70556.6	4556.86	156731	1.44995e+06	5302.48	125951
390.148	1.27112	15538.8	17318.2	23361.2	18869.5	16605.4	94788.7	2515.88	24711.9	0	0	63600.1	4355.62	74776.1	15346.3	14455.7	106661	146994
390.203	7.19233	21077.5	19703.9	20170.1	22122.7	22724.5	18690.1	15497.1	13094.7	13428.6	15132.1	15968.4	9394.15	25036.8	14472	96784.4	18875.5	22305.5
390.272	6.99636	78639.8	85382.2	88466.5	82271.8	96366.8	67214.7	73089.5	146876	71241	181438	99587.3	737597	57767.9	42754.9	376707	5430.63	55441.2
391.28	7.12345	333350	325995	321641	351839	379850	12815.5	252320	74339.7	62556.1	46618	8013.16	443689	16016.7	416526	1.87116e+06	16128.4	290235
391.285	6.64912	481895	471796	461898	527349	564009	3421.27	312161	19862.4	70952.2	7713.14	84755.8	292136	18404.1	487427	4.11923e+06	69439.8	618107
391.285	12.0458	133554	138994	141698	129256	140914	119154	104393	113496	125463	75556.8	117149	119265	128139	16435.1	115090	146190	155975
392.074	1.98786	146477	146139	151665	159835	161467	233727	127754	48368.3	78309.1	69950.8	122154	43231.8	133124	83872.5	107242	172357	172815
392.228	5.13995	39162.8	42699.9	43714.6	42483.6	43672.7	86037.1	35086.6	0	39233.7	21709.2	80238.8	7341.61	57153	12299.1	17220.3	51560.5	68219.4
392.245	7.19584	106345	105702	99475.6	104884	119560	89940.4	109627	157812	70431.4	72809.1	107287	131959	88703.3	79163.4	486359	11443.3	67392.1
392.289	6.64249	130525	126288	124360	145056	146540	436.614	88830.6	4423.86	19817.3	2530.73	17430.5	76149.7	4255.07	132638	1.01407e+06	15146.3	159241
393.154	3.48667	27079.1	26514.8	27311.5	27128	20042.1	14846.1	41156.1	46261.9	19326.4	27201.5	29172.2	51053	536.713	24371	46437.4	16065.7	18086.2
393.287	7.61321	4.7808e+06	4.87515e+06	4.84847e+06	4.72179e+06	4.92634e+06	7.634e+06	4.94128e+06	5.00848e+06	4.33227e+06	3.49705e+06	4.73103e+06	3.76788e+06	4.78609e+06	5.20819e+06	4.71838e+06	5.15696e+06	5.21185e+06
393.356	9.1186	14081	13046.2	42854.7	14097.2	14984.8	27960.8	11675.1	27904	0	12237.6	0	13188.1	16177.7	0	27014	29392.9	13845.7
394.29	7.61188	1.1158e+06	1.11414e+06	1.08283e+06	1.08123e+06	1.14317e+06	1.712e+06	1.0996e+06	1.11394e+06	963899	810687	1.05589e+06	887726	1.12216e+06	1.21253e+06	1.10787e+06	1.20593e+06	1.22588e+06
394.352	10.0507	31150.2	27631.8	36176	34719.1	30420	31544.3	30787.3	22635.3	29838.6	18664.4	35597.3	42072.4	34759	29492	26924.7	37481	30981.1
395.063	0.708176	58892.9	58266.2	61042.8	62527.8	61835.5	87833.4	95514.4	97484.9	70240	61218.6	31966.9	83378.9	59241.4	15809.7	4837.44	35430.1	51867.1
395.291	6.13082	165778	165136	166458	172772	183590	298601	124973	233411	182225	221559	281730	210752	77450.1	270773	317923	124475	241474
395.291	8.75707	53802.8	59343.9	62768.6	52098.5	65917.7	45454.6	55082.3	67802.3	54901.6	49903.2	47517.3	66163.9	36956.9	62145.9	37137	86829	88301.7
395.293	7.61321	147806	161563	156438	158646	170071	238406	158771	169757	140883	118896	148236	128838	157594	174734	155712	172088	173466
396.267	7.39339	380910	372423	366614	361549	414688	134278	933633	800744	361981	889063	130365	695451	238305	121446	89115.2	118751	135453
397.181	5.19329	37735.1	35106.6	38034.5	38041	43183	21747.9	32753.4	0	30444.6	2259.11	21137	0	56087.9	20566.9	46485.2	71729.8	65671.2
397.271	7.39351	159339	113602	107021	108113	116095	44875.8	268183	241463	151275	250044	40482.3	221249	68717.4	36287.9	29583.8	32923.8	41971.9
397.306	7.81077	71396.3	68542	78334.8	64444	79848.9	76371.4	149705	209068	58825.6	71903.5	21885.5	109227	30498.6	31018.8	32918	28926.3	37272.1
398.314	7.69636	710089	746433	734952	782732	841707	329285	906570	1.44781e+06	761108	1.89303e+06	243057	804001	588552	255242	438974	144788	516308
398.763	14.02	39269.8	63065.9	63407.4	97273.4	24747.2	96858.6	113994	109204	65614.6	218355	119334	44248.2	66408.3	212149	126803	69418.4	41068.5
398.906	0.597736	35491.1	37855.1	37960.5	41596.8	36313.5	8023.72	17889.5	3686.35	2090.36	11420.5	25250.5	5846.51	43794.2	116852	115234	48723.3	45194.7
399.279	7.22343	98620.4	92572.5	92586	89808.3	97479.8	112683	183301	184788	84451.6	105904	111902	111138	87934.6	6941.36	0	3315.77	5112.09
399.308	10.0418	115179	115525	120616	96061.9	148230	115177	104939	84501.6	115630	50867	81389.5	115688	119612	103243	124781	116942	128100
399.328	7.69878	178808	177922	174413	177814	193611	78686.1	186004	283469	140602	476561	73774	206840	177666	60915.6	51466	58123.1	70956.7
399.768	14.0221	14547.8	14566.8	15514.7	42557.3	15645.1	26013.3	36183.6	44213.6	32408.9	42490.2	47135.6	38117.5	36049	42560.5	35181.2	43581.6	43500.9
399.913	0.597253	22805.1	24231.9	25744	25764.4	24991.7	12610.7	19303.1	4613.34	5074.39	13429	24601.7	5274.9	25934.9	52646.2	56439.4	29959.1	26465.3
400.343	8.06449	1.17924e+06	1.20437e+06	1.20457e+06	1.12281e+06	1.23087e+06	835209	1.57604e+06	2.14681e+06	1.25962e+06	2.2166e+06	629044	1.92006e+06	2.21407e+06	436388	422733	451912	818910
400.911	0.597736	27117.8	22655.2	21595.3	20748.5	23871.6	8647.54	13902.2	5179.57	4017.09	9147.76	17000.7	4089.77	26971.5	60304.1	63919	30574.7	30098.7
401.212	6.34484	144042	147831	147991	150628	173665	128303	100915	264239	252489	459901	78102.2	102010	118113	11523	61564.7	29173.6	66596.9
401.346	8.0616	294092	293600	310590	288135	315404	215789	385734	529918	319283	580819	168494	739695	567234	74476.6	107278	75976.7	135750
402.207	5.2185	21570.8	22713	23279.8	23853.4	23740.3	27809.6	4628.82	0	23225	3198.18	5848.93	0	11136.5	33042.3	30546.7	61198.2	78066.3
402.215	6.34484	30609.3	34647.5	39726.1	38484.1	36052.8	28879.1	22684.5	61186	56172.2	111991	20446	25149.3	29588.6	7974.15	17688.1	11503	17862.6
402.286	6.00609	153838	164619	164892	167258	179264	119466	304598	267690	137171	206883	274300	221023	98744.7	90086.9	140427	130365	216008
402.372	8.20465	47175.5	43458.9	42225.1	40336.9	49678	46879	71802.2	83640.3	60184.9	72349.7	28792.3	117612	88375.8	58129.6	23210	38588	54264.3
403.14	6.30051	57616.3	59707	61717.1	63973.1	68640.2	20948.3	69330.9	60734.8	151304	41472	64388.2	55497.5	81433.2	168342	43164.1	80442.7	145924
404.16	7.2834	1.63355e+06	1.68226e+06	1.80767e+06	1.61109e+06	1.88412e+06	1.35253e+06	1.80821e+06	1.86849e+06	1.84828e+06	1.93134e+06	2.11425e+06	1.30003e+06	2.75138e+06	1.55252e+06	1.30284e+06	2.1993e+06	2.31906e+06
404.265	7.50094	37089.8	39823	39562.5	36352.2	37897.3	27443.2	11754.7	16199.2	11776.2	82339.1	18460.3	7760.06	71052.5	37516.3	44531	70360.5	54712.3
405.163	7.2834	420226	427321	436658	398451	445856	336412	445277	451352	451046	458244	517595	330505	680844	379767	327825	524386	555442
405.286	6.81694	29302.7	29301.9	28850.4	26731.7	33190.4	50438.6	57476.5	55274.5	28863.5	27349.1	31167.9	31524.5	24421.6	11826	106150	28098	35757.4
406.166	7.20335	67485.1	73680.4	73311.3	67972.1	70755.4	106227	75958.8	82136.9	74427.3	78186	84075.5	57727	115084	60739.1	59446.3	83816.5	91725.4
406.208	3.63155	73865.7	78819.8	76355.4	83225.3	79492.9	115058	58818.7	12766.2	61815.5	74121.7	110703	17267.3	87920.7	23138.4	23575.4	97688.6	108813
406.33	10.7148	111967	104083	136478	116923	155469	145666	86053	115824	89109.4	30432.3	97102.9	68631.2	113208	131233	155520	129302	206914
406.75	14.0269	36768.6	54382	57246.8	95928.5	20514.9	107760	110246	106215	66512.1	222342	107733	39458.3	61064.5	187143	114490	55017.5	33731
407.232	7.18334	41305.9	42155.9	42536.5	46894.1	49126.4	17029.2	12662.7	12934.9	11675.1	12375.8	13186.6	17158.6	15257.4	37879.3	141460	14063.5	39988.8
407.28	6.80128	88620.9	88826.6	85826	89460.8	93074.7	4390.17	47259.3	5849.53	7607.78	1860.66	5473.67	90188	33763.3	174699	970724	5408.5	92004.7
407.29	6.24105	74528.9	52431	77779.8	79158.3	81642.7	19130.9	187634	59654.8	55047.6	83412.9	21138.9	55845.8	146409	26508.5	22625.6	209908	230473
407.755	14.0266	16186	17555.8	21980.4	46450.8	12865.1	30716.4	38367.6	46094.4	33280.6	66031.9	53228.1	38119.9	33338.7	55672.6	39893.3	48221.5	37120.1
408.31	6.42143	63382.5	67698.7	68965.4	69693.6	70010.2	100386	74484	55698.5	31438.2	26138.1	8279.4	78411.4	42965.9	59463.7	254178	50500.8	188300
408.92	0.651915	58301.1	67007.2	66388.9	69063.3	64672	15755.9	70538.9	21483	21614.2	43942.5	93695	23350.2	66226.2	84167.6	13017.9	82784.3	50983.5
409.115	7.36013	242492	217483	228070	189925	242556	302235	210803	115516	139883	173209	192328	128956	305973	296338	232384	269242	374229
409.188	2.66887	137827	144789	147039	158126	164845	549453	53108.9	479.862	503021	140681	72854.4	0	39197.1	668630	423632	106652	183236
409.343	7.72392	53925.9	53014.3	57296.8	52131.1	60116.9	98831.1	84071	40975	42039	63741.6	83987.3	57640.3	57273.8	23543.1	37890.2	92844.4	57325.1
410.119	7.36177	63490.6	58586.8	62637.5	51567.3	59848.6	79488	50462.1	33486.7	46624	42213.9	56997	34207	79414.3	79848.3	65759.9	67249.2	95612.7
410.191	2.66801	38462.7	40891.4	42461.6	41779.3	43983.5	158480	17689.9	0	48690.6	34635.5	21949.2	0	10249.8	158454	111137	26802.6	50739.2
410.291	6.87032	825325	815391	800282	805522	833949	487983	1.48927e+06	1.08287e+06	753013	566846	713986	1.50824e+06	274117	255860	1.01489e+06	196170	266472
410.763	14.0199	23400.6	5147.7	23185.5	12296.8	8631.28	24922.1	30611.9	19213.9	53666.4	19600.1	19503.2	5553.81	38078.4	28507.7	21863.2	11855	21513.7
410.923	0.604483	36899.2	40671	39756.2	43199.5	42982.7	11478	35071.7	4807.14	4821.92	17290.9	49420.8	4086.97	45849.5	59001.7	61147.7	72219.5	64718
411.163	3.63379	51057.8	58359.9	54427	57829.5	53941.9	82713.4	41837.4	6436.26	46659.7	53821.8	111730	10268.5	96102.8	52481.9	16842.3	82376	71026.7
411.192	5.45869	221368	233129	237886	237887	251765	187420	226129	52881.7	128749	108105	462520	28970.9	235846	312071	404389	328219	423182
411.291	7.50123	27194.8	34213.6	33717.4	33466.4	31357.7	23300.2	33353.4	66402.9	44793.1	66037.5	7600.55	60757.1	12777.9	24560.5	17357.8	17558.3	7376.94
411.293	6.86733	289063	290657	283177	282165	303061	143886	517626	498075	289916	233385	212755	506662	109010	72551.1	267091	59824.3	73016.9
411.77	14.0196	8329.87	9263.14	8714.29	17239.2	7564.2	15288.9	16765.5	21046.7	23873.6	25626.1	13387.2	7883.13	9773.08	17315.1	21075.3	13723.8	11419.8
411.925	0.598017	19399.4	18085	19682.5	22865.4	20600	9363.31	13839.7	350.207	849.072	7230.33	23797.2	282.218	23386.6	27848.5	33489.8	38744	35067.5
412.196	5.45903	62223	65918.7	60792	63785.6	68523.1	49453.5	60548	11529	34269.4	29261.9	123146	6711.02	66164.1	84083.9	112568	86067.6	81987.8
412.286	7.14877	75709.4	75674.8	70100.8	82778.6	80004.1	54540.8	141829	105159	84678.8	109140	67434.3	129724	44300.4	21973.5	13701.7	26988.3	48671.6
412.289	6.37745	53981.1	53850.4	54574.7	49610.1	49343.3	9651.14	53216.7	57539.2	78379.9	35805.4	13107.9	78717.4	10411.2	97606	200207	62754.2	25963.9
412.778	14.02	15445.1	8828.39	7958.77	50096.2	28504.8	14815.6	18935.3	24047.5	31170.1	42144.7	44149.7	43577.3	47004.1	36975.7	27115	34235.8	42081.9
412.924	0.597402	20102.5	21099.8	21805.3	23052.3	24260.4	10017.2	16056.8	1600.51	1361.23	8844.43	27286.6	1614.46	24048.5	29849.6	46708.7	43104.5	39792.4
413.144	2.80398	81042.5	92139	89511.2	89809.2	73956.7	65607.6	68695.1	46951.7	91008.9	84003	105678	64157.7	87387.2	35530.3	47830.6	68302.7	80822.1
413.267	12.0053	60552.4	65433.4	63328.3	60118.2	72352.2	74179.2	55161.1	49210	74550.6	8678.76	59018	57631.1	59129.3	7169.34	63415.3	76224.7	74607.4
413.306	8.37289	150963	145193	150084	146515	162689	9899.21	235132	609519	98370.8	146109	15902.7	460544	32393.2	11074.6	5919.81	5975.72	7516.35
413.877	0.587602	14782.3	16306	16052.4	11712.1	11231.9	10844.2	10337.3	1944.87	4430.61	9010.74	12176.3	2635.2	12327	15744.5	22176.7	18188.4	15671.8
414.142	2.82097	35388.2	33845.4	37785.7	38719.4	36326.4	9738.94	291020	0	26172	13685.4	13024.8	5279.13	119369	3025.29	13562.4	86616.6	72832
414.274	7.32653	153245	159659	156417	151038	174736	117803	207518	180760	149541	193950	163977	330574	146051	72855	179115	86181.4	132391
414.321	6.37796	164777	169686	159118	175204	179050	42891.7	717213	229146	138258	49185.3	44650.7	330874	32987.2	70311.2	84964.3	82584	79537.6
414.325	8.35556	60930.4	62843.1	66334.7	62225.7	63684.2	22844.7	104340	203716	63851.2	72753.8	19942.8	155849	48879.3	11831	16283.2	12411.8	18076.3
414.882	0.59212	11906.7	12618.7	11846.4	11909.4	10948.8	7603.8	9453.3	2962.05	2733.36	7380.54	9924.89	1965.06	12081	25474.5	19999.3	13209	13070.8
415.212	7.80189	2.87055e+06	2.82533e+06	2.89955e+06	2.43451e+06	2.9412e+06	2.58293e+06	2.17485e+06	2.11075e+06	1.65355e+06	1.60392e+06	2.01393e+06	1.98427e+06	1.78333e+06	1.7855e+06	1.68966e+06	1.52892e+06	1.97325e+06
415.275	7.34901	106804	107492	107407	99878.8	104703	98199.7	115688	174450	102676	140483	66203.7	173588	75732.7	37225.4	94677	49607.2	67838
415.32	8.34441	35951	38386.1	37690.4	39711.1	40703.9	0	48511	187297	14811.6	18673.1	11785.3	118210	11800.1	3554.09	0	4114.51	4465.73
415.323	6.36663	92416.7	101130	98800.6	100586	96965.2	34845.2	239984	191237	73614.3	60686.1	25201.2	208595	31968.5	29354.9	39488	30808.7	30587.4
416.215	7.80189	688419	687505	718706	576370	748761	641336	541761	536297	416260	408138	507993	488081	448950	451396	427445	420500	502143
416.26	1.3409	214794	197865	198256	231806	322988	0	166815	6960.36	605666	276303	0	45728.8	0	0	0	0	0
416.336	5.6561	2259.94	689.147	1683.59	1429.67	652.896	47759.6	5514.68	0	0	0	61749.8	0	46288.2	19001.5	56973.6	46815.5	74553.3
416.337	6.62093	94983.8	102703	101767	89726.9	101607	21237.8	293836	171338	68949.4	39435.2	22034.1	144972	16625.6	45776	40383.1	53441	41654.7
417.119	4.2336	265400	242654	262670	245290	233193	145091	244178	188870	101179	146216	1.12133e+06	237288	555265	309705	276052	807028	306446
417.218	7.71292	126143	128243	123594	102261	124839	112566	94069.6	92690.6	71042.8	71161.3	87696.1	80100.1	119832	128408	129119	103787	144143
417.249	1.31498	84585.6	85965.7	91915.2	70374.7	92542.5	0	80094.1	4136.34	190994	138775	0	7305.66	0	0	0	0	0
417.287	7.2233	49573	51850.3	49383.4	45936.3	53797	61808.9	99405.8	99033.1	43770.7	60265.8	59421.2	64849.9	45244.8	3956.48	0	1625.82	556.445
418.122	4.12315	144645	151342	147630	150437	164914	82803.2	152692	107931	63835.8	99654.8	258175	158155	131861	71001.3	63354.3	181433	151510
418.749	14.0267	21752	4897.05	20512.7	10933.7	6238.24	21385.4	26531.5	18321	49454.2	17732.2	20004.7	4325.81	26587.3	26617.6	18365.6	9301.92	17415.4
419.126	4.11779	25744	29549.4	27233	32646.2	35388.5	15249.8	30484.3	21578	11947.2	18909	48739.5	30485.8	26832.5	3742.9	8899.43	36465	25343.4
419.245	7.2841	54095.1	80297.2	80236.7	74725.1	87492.8	128791	113410	132273	83557.1	119762	76350.2	155426	59336.3	14218.8	15360.2	16301.2	20710.7
419.25	3.57088	15183.4	17662.2	17005.6	14042.9	16639.5	25801.5	16135.4	0	12294.7	10540.6	3577.91	0	29204.6	20591.3	23724.4	89396.2	37184.5
419.758	14.0266	10533	8611.97	11421.2	17666.2	9183.36	16897.4	23398.4	24040.5	27127.3	24811.5	14939.4	8117.55	13330.7	23347.3	16920.1	12811.5	13898.2
420.764	14.0262	13734.4	10786.1	10018.3	46730.9	22698.6	14318.8	21873.2	30955.5	35931.8	43592.9	41084.6	40281.1	44858.5	33907.9	27492.5	33853.9	42602.6
421.318	7.70204	576419	526963	512260	494273	637484	772225	467171	356997	369767	272520	534988	302747	586642	674554	512497	653408	695078
422.103	4.05423	22043.9	18410.4	19400.4	20720.8	20822.8	3426.81	0	594.723	14825.2	49624.2	0	0	33630	17166.6	16827	27145	37943.4
422.311	6.13077	51425.3	45996.2	47169.8	57288.8	54665.9	34358.5	63325.9	62861.4	44846.2	40379.2	67804	78462.6	21886.5	44570.5	34823.7	66586	67105.1
422.323	7.60675	248303	248663	232454	222951	265103	226078	312307	567107	194966	517898	174930	518940	228417	207851	173159	213059	251474
423.2	4.41033	67440.7	66284.4	71300.4	73168.7	74285.9	33494.9	41723.5	80577.6	36715.5	127251	50308.5	30009.9	137279	49596.3	28236.1	51296.7	70627.2
423.325	7.19599	109249	105245	102800	94873.2	94560	129617	62651.5	157342	137792	127136	104193	189433	52959.2	155407	166772	136257	94694.3
423.362	6.76704	546091	546302	518615	505849	549300	776412	737121	383863	362938	266423	803570	213942	584334	302658	409152	683517	917112
423.955	0.598143	28482.9	25107.1	26746.2	30686.5	27629.7	9742.84	16310.4	786.437	947.032	9609.86	31575.3	491.489	31623.3	49587.4	65467.6	52670.8	52678.3
424.172	3.45167	29643	29263.7	29364.8	27879.8	27610.8	30778.7	2874.35	0	10522.3	17868.9	19404.3	0	1397.1	10005.2	19406.1	88875	92167.8
424.343	7.86286	1.87547e+06	1.90954e+06	1.95902e+06	1.87836e+06	2.00522e+06	891496	2.83306e+06	4.33252e+06	2.03502e+06	3.82011e+06	812477	3.46944e+06	1.22935e+06	695411	527381	447596	782462
424.365	6.76727	173168	172784	171681	173676	187097	258462	237341	123304	119148	84985	261130	70035.5	201094	101526	814382	221041	304313
425.087	7.20614	69857.2	71376.4	72173.5	63535.2	78793.4	119910	64005.2	53630.6	67928.2	62822.6	95058.7	43393.3	117111	71866.8	40899.7	116437	93939.7
425.248	10.9128	40428.9	46633.6	28695	0	0	16151.6	2427.52	0	0	0	0	0	0	0	0	0	0
425.309	6.62017	53543.1	56534	56020.4	50013.6	60592	31018.9	48990.3	11513.2	15484.5	11990.5	3399.88	41602	2621.43	56939.1	465182	1952.64	59945.9
425.346	7.86286	511613	527947	539058	501705	573521	247397	774764	1.1505e+06	551149	1.01822e+06	152861	928637	339931	189415	105742	78465	211414
425.947	0.599237	23430.6	20875.3	25286.5	25786.7	23004	10685.4	15320.5	3190.46	1758.27	9426.49	26915.1	4331.99	26836.2	38009	47276	42383.2	42259.3
426.321	7.04984	5.12007e+06	5.15324e+06	5.28782e+06	5.03555e+06	5.83184e+06	121372	4.04226e+06	1.0439e+06	968993	150883	34197.3	5.56537e+06	166020	6.07321e+06	2.12529e+07	190810	4.5435e+06
426.358	8.1852	1.07144e+06	1.08152e+06	1.13775e+06	1.05461e+06	1.18247e+06	440152	1.39034e+06	2.85639e+06	1.28466e+06	2.74193e+06	501829	1.7953e+06	929312	329361	363627	188786	465505
426.901	0.600381	25907.6	30448	30612.2	32669.7	31387.4	8876.98	15266.6	2763.68	2001.6	9654.17	22372	2603.13	34289.1	77831.4	80208.1	17253.1	16696.6
427.324	7.0498	1.3683e+06	1.34823e+06	1.35133e+06	1.33253e+06	1.47336e+06	39920	1.04886e+06	296978	276612	57542.8	13590	1.4805e+06	53775.6	1.56798e+06	5.51221e+06	55982.7	1.14911e+06
427.361	8.1854	313581	306116	315840	320114	354197	122400	389343	768409	363235	748485	147693	518790	277856	99268.3	105597	56669.2	144736
428.16	2.74294	55690.3	58393.7	59600.2	61987	59904.6	43729.4	40050.9	2008.75	62114.5	87022.3	175496	7589.08	111930	2031.89	17433.9	8239.98	20153.3
428.302	6.29058	214772	219701	220112	228808	231606	113635	385988	489683	219843	396922	143397	258515	94135.2	68038.8	89540.3	82812.4	105219
428.327	7.05105	217492	215732	221311	209226	244897	8109.37	172766	55969.9	45572.6	11735.3	0	233812	8375.49	254832	876913	9584.37	191673
428.374	8.53892	507379	530571	569198	571627	571844	706601	995590	675683	392458	508848	421260	904782	775863	142535	216270	143166	232888
429.298	7.49567	78714.2	72215.1	74365.5	77174.6	85415.1	78047.8	71247.4	143834	93251.7	144320	16354.8	140169	30750	54843.8	46193.8	37034.8	14308.2
429.301	6.86596	840176	840911	811992	847745	915836	888158	1.4831e+06	1.9727e+06	956490	745368	262626	1.30476e+06	340373	80027.5	268131	72234.7	25620.1
429.378	8.53892	144858	142487	167674	168901	157208	211752	293111	193706	112858	141660	114704	252966	223592	46746.5	63295.9	52897.9	75489.7
430.305	6.86265	243665	241528	246772	249809	275016	264021	427916	573967	284346	227136	79157.4	383630	100162	23586.7	43295.5	21470.1	7423.53
430.314	6.50857	304415	297291	277973	294584	302962	118288	417173	604310	264603	426601	121230	288563	120207	192957	625115	150825	169734
430.915	0.663785	103115	98438.3	100104	103201	109198	20150.2	173704	347228	191489	150171	137445	437085	89484.9	76363	47511.8	69525.2	30069.3
431.098	4.20241	103045	100107	102616	105877	109900	70284.1	102635	76700.7	105874	113777	170592	80638.3	284329	188428	15692.1	427094	169583
431.314	6.7203	134739	139673	134419	136726	144050	60313.4	126662	633585	96957.8	195714	57059.6	49928.7	72965.6	190419	114017	51363.7	142875
432.101	4.1068	49356.6	48484.9	52377	51213.1	49309.2	29698.4	25264.4	27120.4	48834.2	58246.4	40542.8	19043.6	63064.7	44346.7	7237.09	91606.3	70520.6
432.238	7.71016	1.77782e+06	1.79489e+06	1.87344e+06	1.52639e+06	1.86638e+06	1.68369e+06	1.38733e+06	1.38575e+06	1.05543e+06	1.00936e+06	1.30059e+06	1.25487e+06	1.78145e+06	1.96795e+06	1.93474e+06	1.72475e+06	2.16229e+06
432.277	11.0719	40971.5	37742.6	39341.4	24344.2	32069.7	29494.9	16803.5	15143.8	17888.6	8243.01	13148.5	17887.5	14907.9	30937.4	25388.1	41294.2	48103.8
432.281	3.92008	88283	93257.1	94735.6	91990.2	93830.6	183418	100846	100548	84252.9	87311.5	58253	77898.6	74151.9	61426.4	80860.2	76960.9	106865
433.114	4.75635	993619	1.04029e+06	1.04729e+06	1.05848e+06	1.11522e+06	510027	920225	547962	454847	668757	1.38985e+06	1.01571e+06	938025	563277	452056	1.37584e+06	1.25319e+06
433.192	7.35952	96305.9	85990.8	89091	62247.8	113841	114646	65972.2	40427	53816.8	47333.4	90432.6	39727.8	168254	128005	59783.2	129384	177865
433.209	2.64128	84698.4	88482	90215.8	86712.6	87866.5	161854	31748.6	1558.09	94782.7	119293	135788	3535.12	71372.4	8445.91	49822	26853.9	45663.6
433.243	7.71784	448471	451548	476035	388119	485836	433655	377178	361906	273370	264626	334902	324002	448802	487278	486055	439113	560678
433.285	11.1433	86429	89997.4	85423.3	83810.7	98510.8	82202.6	53142.9	59612.1	61328.1	58690.6	75603.4	64044.9	67710.3	100683	74323.9	115289	140668
433.332	5.20433	42490.6	42119	42713.7	43737.6	42368.3	23803.2	39346.8	25908.4	27713.7	18374.1	47348.9	10268.7	19445.7	575.089	5349.65	3270.33	7673.77
434.117	4.75641	230028	246952	195601	249512	273365	117501	249806	118464	97157.5	157040	382647	240369	220639	136785	95962.2	338158	320784
434.246	7.71023	79562.8	81985.6	87229.7	71782	84652.8	83414.3	64154.2	66237.4	53918.3	45955	61414.8	54422.8	82724.1	87560	85610	80184.2	95839.3
434.288	11.0799	26357.6	25894.3	25811.6	22393.2	27270.7	26904.5	15985.8	19455.3	21059.8	14452.7	12357.4	18329.6	21950.1	32962.4	20327.4	38374.1	40828.7
435.121	4.75094	38801.6	36455.9	47532.6	53747.7	39177.5	24806.8	40907.3	60680.8	22610.7	30447.7	70819.5	48538.9	39302	22676.4	19185.3	70536	55813.4
435.131	3.0829	33043.7	40916.5	40093.5	38336.7	36548.7	61929.1	39730.5	15968.5	30931.4	36505.7	50664.8	15109	36884.1	19094.2	16493.9	37687.1	37951.1
435.35	7.10152	14283.7	13553	14091.3	11585.4	15021.3	12150.6	9611.9	15715.7	59402.4	45163	38758	114033	9942.2	8310.75	0	9179.16	5035.25
436.321	13.0262	67980.3	67092.5	71449.2	66494.9	82211.5	64332.7	66902	45888	61994.7	20058.6	63364.8	65424.9	47060.2	70259.3	70215.6	87100.4	120681
436.328	7.29436	132047	135830	142414	124516	139160	94177.8	155537	451035	159758	106984	86728.7	195676	36587.7	1460.59	1296.2	479.946	0
436.379	7.96269	46169.6	43615.7	45642.4	40250.9	47948.3	4375.33	22916.5	97219.5	63652.8	86430.4	725.385	103436	499.203	21336.3	17585.4	1470.23	0
436.379	7.52254	101658	111878	109830	103648	110994	75067.1	120695	353514	115066	80501.8	66665.1	151863	35110.1	477.529	0	0	0
437.194	7.8044	234984	244601	242052	222804	253194	306192	213393	165049	156465	124279	227329	156707	274027	333417	300572	282079	357480
437.323	7.43543	257801	262028	261172	271456	286520	302240	100695	191727	1.04878e+06	743841	47708.5	169547	38082.4	166108	169156	135878	56752.6
438.239	4.57329	1.71024e+06	1.61614e+06	1.74999e+06	1.70732e+06	1.82624e+06	893574	634298	1.45139e+06	1.00152e+06	2.01544e+06	3.81493e+06	955019	1.10993e+06	2.57011e+06	2.42166e+06	1.10773e+06	1.07799e+06
438.278	7.38605	142118	147857	36505.5	138869	133842	144246	207010	309209	327843	111190	73771	131353	50482.7	29867	57554.7	81275.3	102134
438.299	8.72186	262160	274125	297986	264148	284326	256575	166213	283812	353029	164827	165381	196967	101708	111273	1.32481e+06	129409	174741
438.379	10.0496	51754	51322.3	56229.4	54248	52328.4	53560.3	53600	40882.3	54022.2	44938.4	58271.3	68646.8	59817.7	55795.2	54940.8	60793.3	55044.8
439.093	0.730128	508317	511818	497948	505888	536574	591967	203295	631242	314905	427073	613996	466135	339858	143731	3976.2	1.01915e+06	939725
439.243	4.57329	510866	488590	511791	513396	507985	263648	191091	425929	298871	596508	1.1004e+06	289267	322410	730117	682420	303221	286511
439.343	7.14421	91117	86448.1	86742.4	84522.2	93364.9	55117.4	89835.2	23498.4	160788	309038	139928	54394.6	99841.5	44317.6	35241.5	125912	185263
439.365	7.75672	67970.8	73171	75484.6	74193	79777.6	82326.9	29756.7	42022.8	253517	210939	17533.1	46542.3	16228.3	59055.4	52178.4	47819	23773.1
440.097	0.731568	86398.5	91828.8	88348.8	92674.9	89536.6	103371	29388.4	116367	61022.5	84419.8	109540	77281.3	58555.4	23103.5	34449.3	173774	158194
440.247	4.57296	85428	81308.5	87833.1	93598.6	91265	45298.5	32784.5	11715	50929.9	98635	176644	9595.08	49101.6	162549	129035	43235.7	33194.2
440.25	5.26341	165891	165246	171748	167670	173983	362212	90364.7	73488.8	141676	106283	358688	44485	214725	95169.5	14980.1	604086	401119
440.333	7.14196	47377.7	18328.8	12495.5	17681.9	15559.9	18660.4	113564	117932	94644.9	166076	40584	118135	20200.2	26430.2	3203.41	37857.1	57438.9
441.203	5.52264	1.51094e+06	1.48117e+06	1.50062e+06	1.3638e+06	1.45742e+06	1.17571e+06	2.35132e+06	102500	687353	366108	2.09511e+06	111809	1.69401e+06	2.03451e+06	2.02214e+06	3.48977e+06	3.60309e+06
441.373	6.76868	805327	797776	787242	766924	820827	1.27362e+06	1.10877e+06	627046	570950	432681	1.14719e+06	566100	535449	467336	386584	1.01626e+06	1.35625e+06
442.206	5.52264	401855	404307	441890	372315	438266	324385	643637	20475	189083	103779	565646	10554.4	464526	534835	538910	902829	940661
442.355	6.86609	1.12954e+06	1.14597e+06	1.1362e+06	1.10136e+06	1.1374e+06	443752	3.84612e+06	1.79247e+06	825969	149544	450851	2.43071e+06	368032	442037	363238	479272	629796
442.994	1.93665	75568.9	58112.9	55169.5	60642.3	61815.7	24781.4	91285.7	51868.6	22576.8	24241	92048.3	55097.4	66351	60006.7	0	71731.7	134095
443.209	5.52266	66846	71467.3	70700.3	75756.3	69070.8	59315.4	112801	0	32432.5	16189.4	99558.5	0	76734.1	97687.2	98269	158962	173425
443.335	10.0269	248693	235777	263657	225334	281375	251006	246275	221967	249185	164477	221120	232246	265898	225634	234247	230260	242146
443.357	6.86733	303179	311885	320444	307100	321264	61620.8	1.03826e+06	502702	234149	52523.1	81293.9	686336	61859.8	130317	104376	128318	139341
444.296	6.32221	175985	181642	178633	192415	185303	236214	173684	161369	150256	140133	291156	159119	144144	111081	105376	213364	223199
444.338	10.0287	53786.8	58050.6	67825.4	60874.4	66496.6	65099.3	62521.3	57647.7	63154.8	39026.5	49956.6	58768.1	68520.2	62720.2	64321.1	60237.5	69664.5
444.359	6.86192	50791.7	46353.5	49846.8	42608.4	50690.6	9599.46	161168	62941	36072.2	10382.4	12708.5	110541	10722.7	18915.6	18209.8	17491.2	23371.4
444.37	8.02892	107965	114130	165156	150609	172279	83268.8	150958	210926	118586	246840	131085	154264	208348	23674.6	69631.1	32257.7	37095.3
445.235	5.21219	18777.5	19101.9	20989.8	19399.2	21098.8	38461.4	12402.1	0	11894.4	6459.11	41511.4	3213.08	25378.3	102368	33511.2	63617.4	73418.6
445.372	8.02748	40290.4	37647.7	48179	34505.5	39676.5	27027.8	45779.4	57470.2	38909.8	75800.7	25840.4	48520.4	66420	10878.8	17385.2	11660.2	13840.8
446.109	1.13251	37481.9	36863.9	36488.4	42881.3	73423.7	84806.1	44525	60483.1	49961.5	40418.5	142654	38627.3	49597.7	41426.5	26328.8	22094.3	7497.35
446.292	6.224	60269	65837.8	69361.6	70372.5	47429.6	17654.3	32807.1	55372	44563	90827.1	14624.4	92270.5	13582.3	68285.2	130987	22174.5	20965.3
446.316	7.59312	89966.5	50044.9	79535.3	81678.9	92026.3	51393.3	121411	310122	109405	111184	26250.1	131835	34314.4	40147.5	39244	37053.5	51530
446.406	9.12497	40811.9	40740.2	47056.1	32150.3	42817.3	91279	21045.9	80470.9	44034.7	66373.3	33229.8	73968.8	13630.6	42946.8	92027.1	19606.9	25868.2
447.093	4.78592	437286	441149	433924	459730	480784	471896	236752	450429	464024	519930	347260	297928	467962	400934	91173.3	891967	606892
447.13	4.25145	181426	192063	186529	196090	198433	112725	149891	198393	90876	116603	263536	154346	127397	68351.1	133799	244264	207788
447.31	6.19316	102804	113621	110674	130341	138903	88367.1	138545	374695	159676	138165	59643.6	232976	66283.2	37710.1	42943.7	18350.7	18514
447.312	6.86068	114028	120883	113074	109439	129744	127989	194587	238960	127880	104747	38442.5	164562	55161.3	15950	23227.6	13247.4	8343.94
448.096	4.78778	95001	102047	99862.8	106324	114575	122619	51700.8	106761	108087	121211	80151.2	63686.9	104825	95834.9	20522.1	194632	146802
448.133	4.24168	42813.4	45210.8	45754.2	48356.2	49680.3	24924.3	39257.1	49096.6	22289.8	27980.8	64600.8	38607.7	0	9137.58	27027.7	56520.1	54241.1
448.307	6.38125	424370	398545	385358	407967	434154	38083.8	381289	447565	669906	297310	66510.5	734544	38499.7	482009	1.57546e+06	142197	204226
448.344	7.86406	166325	162370	165283	160406	151615	122451	192556	376343	188147	373682	57844	161695	182006	33234.8	56521.1	31102.7	51631.3
448.362	8.89598	9951.61	8623.04	10269.5	8191.45	8251.02	2810.93	8124.02	11101	7164.41	8181.48	1246.56	15822.7	2729.41	5630.74	5486.11	3651.32	2063.25
449.311	6.37763	117805	115916	109702	113022	124622	13255.7	112922	129552	194957	84795.8	19332.7	205990	14772.3	144343	456455	44628.6	39919.2
449.349	7.79675	149694	140459	144361	109370	151582	184866	131166	135698	106146	159039	112622	72344.4	140477	147977	122315	137325	151180
450.234	4.69522	46434.6	45245.4	43379.9	50312.8	51600.2	11972.2	21964.5	12647.4	27834.9	20459.9	186440	61539.4	22957.7	53875.8	23484.9	47747.1	18467.2
450.268	5.38734	104118	106391	107591	103387	110395	44415.3	106753	100128	119359	114786	37796.7	152784	36384.9	49262.4	66060.2	43844.9	31010
450.353	7.6108	49449.2	45669.8	47712.4	37543.4	48738.6	60316.2	41687.9	39432.4	24402	15191.9	46539.1	114840	47422.5	53110.8	48215	51783.4	60028.5
452.279	7.86604	67992.3	66250.8	69560.9	63802.7	69930.5	64117.4	106513	108193	73324.9	51351.9	14682.1	89285.6	19658.6	29043.1	218169	27219.7	26032.6
452.322	8.78008	120508	118334	136255	109968	138729	149848	139776	83594.7	97130.1	92052.7	121996	115003	123746	142920	98623	140046	156212
452.374	6.52035	53119.4	58049.3	55050	53365.7	55372.3	91133.8	61999.9	97995.9	76429.8	52222.9	81810.7	46382.6	54833.3	57013.3	312447	4570.19	7078.98
453.148	4.05169	35882	38360.5	37161.9	36304.9	37977	9907.18	5222.93	6296.51	27881	96817.4	3498.64	2084.61	66840	10964.9	29455.2	49966.3	68259.4
453.168	7.71616	74194.7	69415.1	71810.4	63238.1	72768.4	87634.1	56007.1	44348.8	40279	32653.8	63949.4	40130.3	81245.8	91911.3	96811.3	87862.4	104042
453.377	6.52111	16914.2	15147.2	17166	15992.3	18735.9	28901.5	18601.2	30106	22959.2	14589	24701.1	11923.2	16200.9	883.854	124637	0	908.961
454.171	7.71023	19954.8	20067.1	19212.2	16925.5	18915.7	22475.1	14601.3	10095.1	11150.5	7827.13	16749.9	7478.02	21077.6	23561.6	26349.1	22655.9	28227
454.294	8.52859	1.13064e+06	1.18413e+06	1.22873e+06	840313	1.23914e+06	1.72464e+06	566069	539304	1.07608e+06	991653	669606	437686	380454	710367	4.41811e+06	846538	1.0759e+06
454.352	7.05889	42248.7	41374.4	41859.5	42124.6	45615.4	848.662	33701.3	193361	15694.7	8144.56	0	54206.3	1014.36	55468	33796.3	2088.27	36244.5
455.1	0.771703	96203.4	99526.7	98101.4	105660	104149	400123	26342.5	89992.7	161225	221383	153105	46611.3	122422	12571.4	8883	87588.4	150316
455.117	3.33546	65726.6	66537.2	68178.6	67745.6	75732.5	84899.6	50876.1	7799.28	47267.6	70950.2	58907.3	11349.8	48752	22756.1	27507.5	169579	102052
455.297	8.43629	266719	277081	288808	269231	287222	394022	134865	151045	289737	205452	153862	135063	125995	162825	1.50593e+06	203098	259206
455.356	6.49009	56961.2	54578.1	51405.8	56639.2	57060.7	183363	35429.3	21659.9	179679	32957.4	13357.4	145564	15976.6	35834.2	27728.2	32782.2	18697.7
456.333	6.75884	663017	647614	692796	649696	722952	176239	2.0256e+06	1.22391e+06	497803	419653	262418	888038	174534	257473	339504	288995	315788
456.407	8.94406	41333.2	47069.5	45593.3	44453.2	47287.1	74252.5	57343.5	112258	50316.3	70535.6	22618.2	100821	53036.3	7977.65	16778.3	6772.25	14159.4
457.231	2.60725	21454.7	19421.5	20818.1	23393.7	22399.8	78245.6	8022.28	0	25628.8	50250.4	111476	1813.66	45786.4	491.907	12342	2547.13	3254.76
457.335	6.75895	192783	195901	182937	189419	201247	56062.7	527058	357001	148714	102494	79326	268213	39791.2	72250.3	102059	85342.9	95813.7
458.207	5.20444	19361	20920.6	20178.4	21915.3	21888.9	77958.5	9586.06	0	30779.3	10149.4	3763.38	0	57090	19072.5	12450	42541.1	62457.2
458.346	6.99945	57991.4	52622	45596.4	44376.2	64513.8	23584.3	80234.5	198006	64480	107961	21316.5	65375.3	21974.4	20398	19804.2	55300.5	54020.8
458.347	6.26614	176788	179691	177724	184362	193893	54264.7	290988	295223	295789	151824	103542	318915	58149.7	196665	95572	139275	161363
459.13	5.06277	116156	117006	115114	104873	111993	123951	69848.9	164235	161090	181599	116963	133129	80734.3	37611	15549.7	86750.7	26898.1
459.35	6.26758	50278.5	52274.6	66763.2	56132	58597.3	20282.6	92992	93101.5	54718.6	46460	34658.6	91180.8	22073.5	60488.8	34375.8	42166.2	50599.7
460.131	2.74388	33364	36772.7	36781.6	37322.6	37452.2	23998.3	14341.3	825.579	22159.6	19304.9	67810	517.718	44069	27597.7	17079.4	61418.5	60458.6
460.27	7.80392	632267	564616	601391	415803	668110	601626	390831	275152	285433	234179	397955	260190	633439	760627	537126	701924	885339
461.11	4.2209	122968	133790	130266	137506	132530	121726	68053.3	184089	161626	140428	80954.6	52264.9	91101.8	107361	23917.8	340293	253624
461.274	7.71616	191406	169139	175071	125366	204965	167333	115648	82406.3	89290.8	71145.6	117157	80437.7	206069	230991	164616	215024	260146
462.112	4.21823	32322.8	31003.7	32502.3	33789	35843	28417.9	15469.2	46172.7	40143.2	34614.5	2178.93	12757.7	510.835	10533.6	7100.67	80743.8	43216.1
462.268	5.47963	3.12218e+06	3.26951e+06	3.1112e+06	3.35991e+06	3.35861e+06	2.47497e+06	3.57974e+06	1.20083e+07	3.35202e+06	8.65821e+06	1.7229e+06	1.40156e+07	1.9681e+06	2.13655e+06	1.69387e+06	1.78361e+06	1.44763e+06
463.106	2.65694	23433.4	20179.7	24821.1	23441.9	23521.9	44862.5	7222.52	0	21247.7	16734.3	11114.9	0	5364.23	14259	30272.1	14666.7	22665.9
463.191	7.05105	128903	130856	62753.6	118242	134029	9803.1	50024.1	48686.3	31242	17330.1	1278.48	106707	9360.12	158437	128442	8258.76	64446.8
463.271	5.32141	939660	968037	906098	982359	984632	716609	1.01596e+06	1.62792e+06	981924	1.2956e+06	241981	1.0801e+06	576927	616866	514732	522092	415893
463.272	5.74656	1.80939e+06	1.78794e+06	1.74195e+06	1.89023e+06	1.95692e+06	709099	1.76734e+06	1.78761e+06	2.41478e+06	2.57353e+06	636319	1.94262e+06	682689	1.06761e+06	1.17405e+06	1.08227e+06	580841
464.283	5.67204	1.23347e+06	1.33224e+06	1.31627e+06	1.33339e+06	1.30623e+06	421260	1.02373e+06	1.59651e+06	1.28442e+06	1.82511e+06	339897	1.38949e+06	506062	1.77948e+06	719374	622455	572807
464.284	6.57402	2.52204e+06	2.52434e+06	2.54107e+06	2.67666e+06	2.7878e+06	365404	1.61397e+06	4.78276e+06	1.99752e+06	3.84797e+06	225808	4.71074e+06	2.99498e+06	5.1263e+06	3.19359e+06	1.93331e+06	511187
465.181	2.75031	31228.7	34802.7	35599.9	36783.7	41209.9	59722.2	6706.59	0	50122.1	39696.9	37257.9	0	5664.18	13764.9	30258.8	43577.7	61442.4
465.287	6.57305	700055	746135	727263	755741	785387	120587	465803	1.27254e+06	582134	1.09197e+06	68646.9	1.27823e+06	855547	1.38662e+06	938518	533994	148013
465.288	5.6684	321120	367869	368083	364658	375169	110225	263997	451431	358358	513897	96353.8	368587	78182.9	26057.5	199901	174469	156515
466.196	1.29533	44047.8	43841.9	44008.8	41490.7	51856.2	0	3266.83	0	121717	65031	0	1697.49	0	0	0	0	0
466.264	5.03776	174666	169661	176657	178383	191885	62401.1	142783	350841	250217	188193	40911.2	176253	46300	83790.7	87806.9	36400.5	31189.3
466.317	6.38166	1.26113e+06	1.28476e+06	1.29792e+06	1.32593e+06	1.37837e+06	169382	1.97361e+06	1.51185e+06	2.30701e+06	957682	390367	2.41458e+06	153953	1.49194e+06	5.11941e+06	480224	678395
466.353	8.37289	88343.8	89453	91197.5	78198.6	97258.4	5866.36	145626	330502	54178.8	78497	5895.98	251977	16056.6	7034.61	3272.11	1408.17	0
467.189	2.86457	52554.1	52709.3	55754.4	54111.7	50453.2	46587.9	71705.2	68149	25733.5	55469.3	91471.4	52466.3	77990.5	40961	23223.1	75763.2	87309.7
467.242	5.33516	36186.6	42938.8	42965.4	49068.5	44694.7	31309.8	59803	107116	23829.6	0	11359.3	5127.38	16450.9	28827.4	37475.1	156726	164940
467.32	6.38204	551067	549527	404749	421390	588746	45108.3	596309	422316	658660	287434	113993	719519	50679.9	470753	1.50499e+06	150321	227811
467.357	8.3693	25874.6	24272.5	23711.7	25585.2	25109.7	0	44699.5	99497.2	16365.2	22424.9	866.845	77228.9	5428.75	2694.54	0	0	1212.54
468.25	4.65038	464890	485588	485036	489806	512541	262963	342399	190915	361443	512203	817812	47169.2	370559	680962	537783	484246	446080
468.309	7.65066	252329	270491	274078	250549	298611	151709	361709	724665	360940	246636	93949.1	476763	109733	102648	513905	108991	71674.9
468.345	14.0437	96923.7	101720	92423	94437.9	108648	184544	37776.1	36553.7	117506	54221.5	116747	31518.9	66379.6	27486.4	286112	93983.9	68760.8
468.39	9.27383	51627.9	48594.9	89002.7	44705	54391.3	30547.7	46875.3	56252.8	94283.8	54161	62310.2	62942.5	94906.7	67775.5	542246	78421.8	62719.5
469.252	4.64805	145716	148649	147512	151623	157084	89621.7	113899	53450.3	112543	168030	251857	61762	119332	197769	166870	35535.8	134762
469.313	7.64949	64438.6	71370.1	72552.5	67414.6	73956.3	41175.2	100599	185453	92230.4	60523.6	23723.9	124088	31517.5	27757.8	133575	38623.1	25421.8
469.393	9.26228	12048.9	29499.4	27923.2	9939.59	11993.7	70492.8	12829.1	0	20533.4	10660.9	18241.1	1014.82	21940.1	13780	139132	19683.3	14463.9
470.236	6.1177	52104.8	48013.4	48456.2	51353	53339.4	45625.1	48383.6	36246.7	35914.2	81220	69249.1	54812.9	64178.7	37109.5	46465.3	40642.9	52311.3
470.327	7.81286	48735	55791.1	56365.4	56646.7	60390.7	55439.2	95499.8	145478	57374.7	27334.6	53984.5	116084	30966.3	6489.93	23038.1	78855.5	23323.2
470.902	0.62078	16555	14663.8	16830.6	15160	14588.3	6057.94	10828.7	923.099	677.356	5494.02	16468.8	1408.92	19537.4	27205.8	22595.1	26025.1	25057.2
471.113	0.797547	19485.1	16968.2	16142	18359	20618.7	78570.9	0	118806	68441.7	67559.5	79043.5	0	28653.7	0	5430.43	1552.23	0
471.282	5.14915	360527	357306	379863	373117	411379	535042	190699	106802	285013	255087	374056	88506.3	270805	318491	281334	675431	749327
472.216	7.10598	76243.4	74846.1	74576.9	67592.1	76540.5	74497	24773.9	41717.5	114393	106186	29914.1	35321	83009	77139.9	0	109999	120410
472.286	5.1492	99650.5	102691	104004	109312	107260	143011	50184.2	10816	78118.1	68410.5	98708.2	21728	83147.7	90805	61474.2	177028	199074
473.219	7.10625	19745.4	19292	18366.9	20313.8	17802	19871	5984.4	12002.2	27275.8	30872.6	5867.67	9684.26	22447.2	16988.7	0	27563.5	29055.4
474.175	2.41798	53419.1	52669	82852.8	56358.4	86239.8	101911	85815.8	27504.4	68420.9	41882.6	58746.2	23614.1	59199.2	20587.6	19677.9	89537.4	120678
474.431	9.46442	43798.8	39563.7	44892.3	30582.5	38123.8	89079.8	24563.2	74509.5	32310.8	61516.3	34751.3	61761.2	12004.6	47689.2	71562	25150.3	40554.9
475.125	5.49181	83841.1	86077.8	93390.9	90939.5	95213.2	140647	71082.8	13712.7	87211.1	71764.5	114549	0	76546.2	29785.6	7135.44	67099.7	35494.8
475.233	6.30016	255152	253592	250404	267051	279378	127464	57817.5	97014.6	395988	213036	129653	44649.8	415085	711100	50153.7	328788	552464
476.238	6.30095	81672.6	80115.6	54982.1	80856	57856.7	58834.3	22328.3	73899.7	80385.1	66003.9	58383.2	75205	85150.9	207979	25918.7	100049	163854
476.249	5.49463	69569.8	63058.8	57119	70062	74968.3	28154.3	267832	65165.4	50140.3	68682.4	12039.4	50049.3	24557	9802.2	12708.1	8888.43	9522.44
476.307	4.17425	87746.1	87123.5	89411.2	86317.5	96300	256350	99718.9	89419.3	71041.5	74169.4	53498.2	80466.5	65897.4	55724.6	71565.8	69437	111974
476.907	0.654469	34928.8	34365.4	36518	40151.2	36424.1	7829.35	40811.4	11833.2	12152.4	24104.2	50790.4	13479.8	36086	45013.4	4981.15	41241	24846.1
477.249	6.55273	202903	201336	201133	197959	213303	62217.1	90933.7	264364	381671	186123	154255	114880	180268	398675	137841	174680	190009
477.271	4.85189	175311	173894	167512	181465	189685	192025	104264	16978.1	233484	208707	104158	16550.5	89980.7	98761	145175	260987	325648
477.381	7.70157	994755	1.00051e+06	730870	1.03407e+06	1.11036e+06	946141	954564	610465	714468	586989	1.02059e+06	549162	785618	805377	795800	801045	785348
478.263	5.63632	390608	392806	400466	399616	413971	194358	451889	542034	395015	479638	191761	476096	281403	339853	222089	282136	253937
478.294	8.13824	885145	939286	962908	874577	982652	3.12016e+06	493899	527727	891135	674495	582409	498316	326595	506524	2.35251e+06	473248	487981
478.384	7.70157	224920	305038	224959	309528	249260	305543	302080	183681	217556	175334	301940	161963	230086	249371	237754	235606	241796
479.244	4.76934	14390.7	13433.5	11607.8	22288.3	17554.7	5647.23	120279	5576.41	13780.2	64208.1	15506	5873.06	27683	9801.27	6255.87	12345.7	13844.8
479.267	5.63607	119253	127054	119887	123485	134524	62003.9	127259	155841	117827	138550	39198.7	141283	95548.5	220570	74235.6	90541.4	26925.4
479.296	8.13519	229057	240411	239744	227717	262218	766327	130219	139782	221838	171640	143651	141847	86449.3	134201	596176	127188	124743
479.386	7.61527	51273.6	52546.3	49803.2	53243.2	59029	62482	48204.9	33961.3	41015.8	26531.4	50535.1	18813.6	57783.4	58205	52449.2	52429	52010.4
480.222	7.21761	389278	397332	385109	379963	405886	135437	314869	786859	435459	448699	58886.6	688276	96616.6	211569	106240	174613	86642.2
480.278	5.78017	1.48062e+07	1.44432e+07	1.46073e+07	1.5864e+07	1.60571e+07	6.98087e+06	1.53061e+07	1.5616e+07	2.00261e+07	1.52361e+07	5.40019e+06	1.52493e+07	6.32715e+06	8.72639e+06	8.98142e+06	8.82746e+06	5.40391e+06
480.279	5.36049	2.88837e+07	2.93281e+07	2.875e+07	3.08452e+07	3.23881e+07	1.83321e+07	3.17202e+07	5.20302e+07	3.36579e+07	4.22316e+07	1.40759e+07	4.10093e+07	1.60077e+07	2.3441e+07	2.15054e+07	1.94301e+07	1.34793e+07
480.37	9.40079	19477.6	16681.3	26625.4	9081.06	20366	10549.7	57640.4	0	0	0	28333.5	14129.5	32955.9	3687.59	0	4540.53	8902.63
481.226	7.22046	116095	119736	118221	116947	130791	41748.3	100111	239977	132483	179343	36161.5	199180	48132.7	61068.8	29701.8	50516.1	32577.6
481.282	5.8	4.02855e+06	3.99732e+06	4.04211e+06	4.08917e+06	4.30763e+06	1.96053e+06	4.2204e+06	3.82611e+06	3.88267e+06	3.9035e+06	1.50803e+06	3.81388e+06	1.75909e+06	2.41588e+06	2.43792e+06	2.38796e+06	1.51164e+06
481.282	5.36049	7.75351e+06	8.01198e+06	8.0017e+06	8.46751e+06	9.31451e+06	5.14476e+06	8.88902e+06	1.48433e+07	9.21059e+06	1.19237e+07	3.84777e+06	1.1245e+07	4.27361e+06	6.25447e+06	5.6437e+06	5.39808e+06	3.78948e+06
482.187	1.64912	295877	317850	319304	326235	316254	454334	93320.9	21095.7	351086	240034	862184	132771	256276	205002	3677.78	674813	602784
482.294	6.56888	1.10214e+06	1.13065e+06	1.1578e+06	1.10445e+06	1.18948e+06	246127	833231	2.04576e+06	1.66817e+06	1.66675e+06	154121	1.71469e+06	2.76936e+06	1.66545e+06	1.19922e+06	792709	594321
482.325	9.38973	3.90779e+06	3.85169e+06	4.43691e+06	3.8487e+06	4.02718e+06	9.42376e+06	2.31872e+06	2.92688e+06	7.55885e+06	4.82383e+06	2.7908e+06	2.2627e+06	2.54482e+06	1.12689e+06	1.00753e+07	2.3158e+06	1.50547e+06
482.347	7.49348	582274	577226	575912	474023	604412	618386	490849	969664	586846	973391	93466.2	929351	199956	393958	281845	264952	89811.7
482.361	8.7068	278386	292670	323260	290020	274823	202036	296051	295486	496685	270836	439480	657770	226068	86389	178088	78073.6	165004
483.298	6.63237	324148	330549	324363	324013	360963	147295	240582	765093	316928	855428	50663.5	1.04227e+06	58738.3	486899	364713	237473	170940
483.329	9.38757	963617	1.01279e+06	1.07366e+06	957522	1.00583e+06	2.20216e+06	572793	784229	1.81397e+06	1.16489e+06	710500	561747	645288	267436	2.45876e+06	614941	371432
483.351	7.50065	174205	164957	166104	148175	179444	188667	133222	297973	191626	272285	24412.4	278316	52217.6	78517.4	335838	52714.1	0
483.364	8.7056	73485.6	82504.7	81752.4	75693.5	77770.7	51596.5	119773	76880	125418	68276.1	117585	174796	61401.1	23452.4	43500.9	18312.3	46834.9
484.276	5.03776	86904.3	144082	91808.3	155521	99861.1	77799.8	85017.5	227114	161363	115600	203340	117697	64004.1	58951.2	93626.7	69452.5	125734
484.296	6.74007	159405	155239	159132	159977	165006	32891.7	67636.4	271288	148062	360947	13702.5	270847	130582	183315	135123	98354.1	12149.8
484.332	9.38581	152200	165024	181668	170463	146335	354115	101024	123735	318216	195130	122158	92970.9	16207.1	49420.6	423787	104420	57594.8
484.361	7.50094	104130	106946	109447	102339	102526	51508.9	69240.2	350346	80927.4	111781	22937.8	214516	35433.1	59714.9	60627.7	35399.9	16065.5
485.16	1.76857	19763.6	19398	21199.4	23243.5	21097.6	32455.4	12492.8	0	13197.1	22278.2	64108	16683.7	45737.7	7845.79	16523.8	40195	30864.6
485.304	7.16822	68120.2	66779.6	64159.3	53502.4	69207.9	38057.4	39256.4	87477.8	122929	136579	7792.16	70247.5	32105.5	74135	99014.5	199673	66775.5
486.152	7.1716	19231.8	17025.6	19988.9	18202.4	19364.8	6611.69	11235.4	26004.8	42172.3	42059.2	7140.37	22149.4	9984.39	1827.39	0	11011.8	4068.82
486.378	6.8387	20104.6	19153	20126.1	25069.1	23792.5	5433.18	77708.9	55714.6	25540.2	2047.84	23352.9	41436.8	3585.71	2936.44	36603.9	4078.62	5766.61
487.142	1.50568	149225	139715	140032	149206	153252	143082	41582.9	135754	222353	121709	160199	80725	73437.6	82518.1	0	188791	135976
487.302	7.50065	50047.8	47609.1	48751.7	44854.7	51376.5	50995.6	40463.3	55604.2	41407.3	57515.1	9314.35	59687.1	20654.6	45831	34501.6	27359.6	12664.6
487.361	10.0044	215029	200635	204026	211201	227960	204715	220123	214301	198568	156298	203245	180765	202944	200673	200970	215294	221935
488.272	4.59476	49834	52691.1	51202.4	53683.1	59585.1	34454.1	16206	59544.1	135292	62312.2	14001.1	22061.5	17785.4	27137.6	48130.7	91839.9	102556
488.3	6.38311	94757.6	95747.5	97870.7	88250.6	96598.2	15856	66449.1	44632.6	122550	35082.1	24373.2	72919.7	14749.7	135161	350542	43479.2	47249.7
488.306	7.70109	31726.1	28713.8	33988.7	26860.6	34827	28255.1	21360.4	94247.8	23011.4	22671.3	17946.4	33324.2	30741.4	28466	36586.5	26656.9	36040
488.365	10.0048	56808.6	59064	58792.8	52889.5	63456.1	55261.9	63427.5	54778.4	59993.3	45117	53854.8	54373.9	65032.5	61653.8	55571.8	56730.2	59748
489.143	5.10501	44699.6	46749.9	40462.2	53428.5	48890.3	165560	24547.9	27379.3	69580.5	67616.8	108627	35646.8	93489.2	50560.8	112955	26056.3	175999
490.264	8.80841	41196.4	48186.3	47909.1	42611.6	46170.2	42476.2	50343.1	207039	30904.2	48095.7	19844.8	38785.7	20291.8	2893.38	27327.7	5579.9	6806.35
490.317	5.27566	3722.76	4193.04	3979.69	4631.4	5294.51	50711.3	106423	0	20541	18217.1	59921.2	0	35104.4	20309.4	34769.1	45911.6	56832.5
492.154	2.73255	18272.4	21411.3	20286	21095.5	18254.3	13628.1	2065.25	1392.83	43226.4	12398.3	83905.5	0	39030.7	10040	21426.7	14616.7	15474
492.19	5.30177	8273.01	7153.91	3882.59	8020.14	3869.24	19933.8	4466.18	30241.5	1684.18	18732.8	3179.73	0	39188.3	31335.2	1742.58	50947.1	74327.9
492.352	7.55733	16442.1	19519.5	38739.2	18360	19738.8	43899.6	26859.8	70354.6	36656.8	10970.8	3819.31	41102.7	13241.4	7832.51	52365	11047.6	42438.7
492.882	0.654666	14611.4	17727.6	18290.8	17124.6	15826.8	7494.69	15232.5	3253.16	3908.97	9246.01	13785	2798.23	19074.5	23062.6	7707.7	12005	12111.1
493.245	6.78557	27227.1	31469.8	30740.1	34676.3	33796.5	21820	10590.8	22647.4	70144.9	34724	20145.9	10298.9	54135.9	36635.8	26026.8	23087.4	45056.5
493.245	6.05608	75388.5	76673.5	76642.5	82341.8	85299.9	61180.4	63208.5	381483	76364.8	83240.7	90682.6	107736	20383.1	180859	19849.2	3990.87	7695.24
493.281	4.36436	3.7175e+06	3.85835e+06	3.98398e+06	3.85315e+06	4.10093e+06	4.77973e+06	6.18627e+06	38450.1	2.94254e+06	3.37402e+06	6.83721e+06	46196.1	5.2509e+06	5.19931e+06	2.82818e+06	6.51141e+06	2.71585e+06
493.371	7.60068	16450.2	18350.5	20413.3	10759.3	14269.2	23632.2	21467.6	19306.1	12671.3	4207.23	14371.7	10467.4	12911.4	16291.3	16757.9	15814.3	18732.6
494.284	4.37265	1.16541e+06	1.17197e+06	1.20138e+06	1.19286e+06	1.31964e+06	1.5128e+06	1.86435e+06	17028.8	899652	1.0058e+06	2.0337e+06	16454.8	44490.3	24228.8	912423	2.09479e+06	40282.8
494.325	7.91143	1.13037e+06	1.15237e+06	1.16963e+06	1.12298e+06	1.1976e+06	494041	1.11251e+06	5.00291e+06	1.54864e+06	1.41388e+06	207023	1.84309e+06	620260	167909	1.34232e+06	197397	131070
495.294	4.1172	527347	567703	550407	572780	605990	271288	346633	9762.42	191537	204399	372675	3391.87	289120	1.19161e+06	1.46846e+06	376388	3.92055e+06
495.328	7.91121	315608	309851	310501	313837	331403	132768	293299	1.27061e+06	409156	381709	58394.6	513711	169944	47147.7	373738	58265	41575.5
496.274	5.64997	6.47057e+06	6.67504e+06	6.76452e+06	7.08037e+06	7.21038e+06	6.1676e+06	4.55416e+06	1.24949e+07	5.42064e+06	8.47912e+06	3.87268e+06	1.11236e+07	4.89273e+06	7.52835e+06	5.27654e+06	4.14879e+06	2.86722e+06
496.341	8.45925	4.27446e+07	4.35335e+07	4.19147e+07	4.20189e+07	4.22372e+07	2.60216e+07	3.72628e+07	6.53627e+07	5.39056e+07	5.05783e+07	2.36395e+07	5.06836e+07	3.80938e+07	1.14118e+07	3.33671e+07	1.18814e+07	8.11592e+06
496.428	9.1173	45932.7	47014.8	151210	47005.2	52866.2	52209.8	33117.8	208483	0	72546.1	0	68648.7	48587.3	26075.8	68663	63877.8	14186.7
496.909	0.598017	19044.9	19628.7	19011.2	19684.2	19465.4	9496.36	15446.8	2153.56	677.158	8450.91	25484.7	716.486	22369.5	21647.1	29340.7	38301.3	35888.9
497.134	4.12273	463480	472794	483705	492941	497825	88509.1	48335	64017.8	393105	1.37871e+06	0	30394.6	922632	427900	513443	682870	986097
497.277	5.65131	1.85195e+06	1.87459e+06	1.84671e+06	1.9967e+06	2.08235e+06	1.76478e+06	1.24145e+06	3.48677e+06	1.40288e+06	2.32074e+06	1.08129e+06	3.16199e+06	205507	2.13848e+06	1.51064e+06	1.16948e+06	863553
497.344	8.55474	7.49332e+06	7.66825e+06	1.16861e+07	7.84657e+06	1.20431e+07	6.80827e+06	1.01491e+07	1.60083e+07	1.21017e+07	1.46621e+07	3.45855e+06	1.10793e+07	7.05022e+06	3.03484e+06	6.24212e+06	1.82624e+06	1.21534e+06
497.432	9.11628	14251	12130	40593.8	13816.2	15914.8	13780.4	0	57070.3	963.823	23070.2	0	21135.1	13486	0	18945.7	16828.5	9836.23
498.137	4.05647	111152	113691	118874	122988	120470	17616.6	10174.7	12906.9	99195.4	320414	0	6250.61	226051	105106	129247	166706	240075
498.289	5.52781	1.16986e+07	1.22015e+07	1.21552e+07	1.237e+07	1.33572e+07	8.37931e+06	1.21788e+07	7.09591e+07	4.83098e+07	5.10855e+07	6.82065e+06	7.90492e+07	6.4418e+06	8.54877e+06	8.18688e+06	7.83543e+06	5.18823e+06
498.904	0.654469	65558.2	71636.7	77399.5	74410.9	76251.9	20862.8	113043	224385	119220	94041.7	98686.8	302307	67850.4	50903.3	29531.1	55848.9	36728.7
499.135	4.05555	38671.4	38618.2	40079.9	41394.8	45004.3	7339.87	4108.52	9001.59	32310.3	103797	0	5054.1	72461	38711.8	42181.4	55143.1	79971.2
499.293	5.53293	3.26623e+06	3.41248e+06	3.42119e+06	3.50143e+06	3.74756e+06	2.45195e+06	3.4353e+06	2.02671e+07	1.34005e+07	1.45142e+07	1.96023e+06	2.23497e+07	1.88109e+06	2.39935e+06	2.32192e+06	2.27366e+06	1.55075e+06
499.351	8.45841	0	0	254646	0	0	142120	216493	457325	394406	350237	19248.9	0	0	0	0	0	0
499.374	6.2065	35419.9	30229.7	31137.8	24198.4	30876.4	11640.2	121985	99185.5	7355.1	0	14412	62979.1	1857.73	0	3194.52	0	2035.12
500.291	5.91007	2.4562e+06	2.51108e+06	2.3949e+06	2.71882e+06	2.95528e+06	1.73387e+06	2.75378e+06	2.33207e+06	3.55694e+06	2.44335e+06	993142	81787.5	1.60935e+06	669741	1.66078e+06	1.903e+06	2.29347e+06
500.305	6.91148	3.94002e+06	4.00865e+06	4.0479e+06	4.0027e+06	4.21801e+06	406634	1.4065e+06	4.92056e+06	4.02228e+06	8.01867e+06	18407.7	8.78858e+06	806057	4.95832e+06	1.87633e+06	2.13566e+06	968930
501.308	6.93777	1.10794e+06	1.11172e+06	1.12137e+06	1.09406e+06	1.23876e+06	118741	392549	1.38235e+06	1.12819e+06	2.20187e+06	9749.76	2.40856e+06	232355	1.40091e+06	562509	636288	293822
501.377	10.4013	115325	120473	116183	108226	110045	101318	113752	128451	103927	76663	98848.3	130862	117820	100195	116857	110962	110273
502.294	8.15845	256768	267896	264942	252337	272817	1.18823e+06	167610	88881.8	304579	180556	98215.8	96754.6	127294	67935.7	365259	51295.2	39111.9
502.307	6.91956	326075	334820	325432	314025	334784	41361.4	110134	408499	327688	638413	7036.07	705516	100763	398514	168970	206414	103039
502.38	10.5809	34622.5	34007.9	35343.9	33533.1	44568.9	34592.3	35613.9	31878.8	35599.8	19884	30335.7	64277.9	36638.5	35360.2	34024.8	36299.9	50379.5
503.119	4.77249	53467	53813.8	49251	59147.9	54765	486118	21885.8	596816	369801	241614	0	129106	10286.8	49827.7	121858	10044.5	823.933
503.297	8.14737	70533.9	73823.5	79438.9	74724	83536.5	309293	42728.6	17745.6	82180.8	50369.5	27603.6	30731.6	34458.3	19241.8	105792	17352.8	12624.5
503.309	6.75104	76972	73417.2	80404	74866.3	84352	13171.1	132074	98455.5	78142.5	123780	5762.53	136988	18677.9	81018.8	86933.3	45953.7	75166.7
504.208	5.0402	30912.9	40191	38842.1	38285.1	39821.2	133268	18596.8	162275	61881.5	71233	24609.8	23959.7	61183	8584.16	15517.3	25438.1	40019.7
504.307	9.4084	471055	442396	473742	448814	539132	834436	304208	265018	648449	462648	329697	236147	335516	207104	992925	390137	254704
505.193	3.29037	52617.2	58215.9	60555.9	60369.6	59722.8	30924	1770.69	0	24245.1	15388.4	0	0	0	82998.3	105954	272760	371374
505.214	7.20293	62676.6	61515.6	66452.4	53749.8	69728.8	78791.4	26294.3	196878	116827	138973	19614.8	62464.1	41771.9	13314.5	6013	13605.8	25469.8
505.311	9.41323	128723	119196	126920	123290	122415	216265	76615.2	74711.6	154976	115698	91000.4	61802.1	80724.4	45995.7	227014	85762.9	61277.9
505.412	7.70777	1.28227e+06	1.25262e+06	1.27201e+06	1.00487e+06	1.19752e+06	1.63733e+06	1.0882e+06	616220	759050	580426	1.30998e+06	563863	1.25887e+06	1.42332e+06	1.11887e+06	1.32257e+06	1.30698e+06
506.196	3.29037	25113.6	19696.2	19532.3	19427.1	18809.8	13493.1	591.252	861.198	10763.4	5370.75	1122.29	0	0	26506.2	31080.2	51628.6	98172.7
506.415	7.70777	416794	370708	392823	331153	357575	526990	316987	198167	238290	187715	437671	204850	406810	471614	373100	437453	432654
507.069	1.89191	70354	75701.2	76332.5	76996.2	109274	279619	28782.7	11034.8	66582.6	50782.4	69756.1	10336.6	90397.5	21110.9	100191	48956.1	56261.8
507.267	5.36049	19219.3	29827	19547.3	24573.6	21009.5	74752.3	18136.9	32545	70680.5	84539.5	88739.9	7987.82	65745.1	39032.9	37054.6	29926.1	27696.8
507.272	9.78383	147454	129686	165883	82329.8	194222	136296	106300	74443.4	66323.5	38924.3	85166	108736	134495	130187	93440.8	151726	191767
507.418	7.70496	70003.9	70835.8	69543.9	62480.3	64554.4	86728.9	61930.7	33815.8	43798.7	32773	77642.3	27370	78913.3	82618.5	71054.2	82845.8	84103.5
508.34	8.29397	113824	113889	118898	111401	122301	54944.8	108961	376910	152269	105456	35993.6	167545	58835.4	25561	151122	40166	23831.7
508.377	8.91844	70819.3	67829.7	76919.9	68331.4	74198.9	61756.3	81497.1	116807	129197	65001.8	71068.5	115034	65718.2	19572.6	72185.8	19861	46279.3
509.241	5.47404	28586.7	34926.5	32830.1	34108.3	33950.8	45897	17932.2	4041.9	50047.5	73868.6	44570.4	0	35013.4	3869.72	6264.79	52640.1	52668.5
509.345	8.28941	50279.8	46712	48689.6	46653.5	50767.9	29589.1	49899.8	124815	63064.2	49818	20536	63629.2	31619.2	17054.3	75943	25443.5	17112.8
509.381	8.92054	21698.7	20505.7	22829.3	21974.5	25767.7	19961.6	24353.6	34649.7	41906.6	19102.1	22120	35165	21617.7	7246.29	20065	8226.84	14230.2
510.271	6.30176	697715	709997	730366	717522	733907	616327	87439.7	310635	610050	1.24259e+06	110195	52210.4	1.42116e+06	1.40931e+06	34352.5	1.29187e+06	983369
510.357	8.89375	812242	844880	866357	783286	839420	682226	779497	1.70526e+06	1.42475e+06	983877	416119	1.2324e+06	610614	172356	1.45514e+06	365013	156972
510.368	9.1135	438149	492752	467856	440304	464598	362101	420192	1.03717e+06	816366	632178	252058	713154	367523	101018	893539	191974	89206.9
511.275	6.30124	205921	217327	211885	214005	238122	174733	33337.9	72251.3	266115	363955	33327	48301.3	419231	413871	31806.2	390160	289966
511.36	8.89375	223416	241117	233986	226467	243497	189923	205128	461151	385112	257990	114522	350346	178798	46727.8	417026	108965	49218.2
511.52	10.0238	143065	149523	145197	155315	161691	155130	181250	191658	166145	131268	147294	125801	156324	159497	132923	145094	150981
512.269	5.63401	51384.3	50604.3	48879.5	56750.1	58867.8	140727	106138	282225	252428	6297.28	244006	224301	27465.1	14890.4	24149.5	86247.8	18030.4
512.295	6.31227	162114	157472	153845	166181	162879	60524.3	131461	333946	212229	177040	26209.2	327850	79548.4	92788.4	81211.8	74691.3	57364.4
512.416	9.25378	69314.1	60968.9	57871.3	55597.1	68642.3	14788.5	48948.9	86189.4	134995	80708.1	55145.8	12751.4	127515	88815	78457	103390	94415.1
512.505	9.71701	329403	316145	338393	251085	255499	294590	306727	273690	261210	253025	218246	249031	282614	226880	213688	224975	262691
513.298	5.64702	66230.2	65651.4	63436.1	68005.2	73368.4	110693	53773.1	70874.2	41248.1	61363.9	86507.1	56104.8	81613.9	83140.4	59157.3	60686.7	11857.6
513.301	6.32519	70512.4	70737.7	66984.8	78073.3	75704	30972	70474.3	159766	98829.5	76417.9	20472.4	157501	39889.7	37075.5	35667	29027.8	19546
513.508	9.70896	125931	114662	123889	92410.3	89919.3	106505	112366	93809.7	98098.9	88151.4	79697.5	91975.2	102207	86343.7	71710.9	87290.1	94521.2
514.285	5.59137	3.92436e+06	4.00233e+06	3.91687e+06	4.06889e+06	4.13789e+06	3.47424e+06	4.77556e+06	4.60174e+06	4.62373e+06	4.79266e+06	2.01038e+06	4.1522e+06	3.64335e+06	4.31399e+06	4.56863e+06	3.01255e+06	2.7614e+06
514.286	4.89528	1.00003e+06	1.01116e+06	1.00925e+06	1.06965e+06	1.01175e+06	331497	1.50984e+06	2.41121e+06	1.26091e+06	1.46614e+06	156042	2.26611e+06	223794	81355.5	101750	98009.5	68034.6
514.511	9.67191	22945.3	21671.3	20727	5816.34	3239.58	13843.6	16548.5	2856.57	4076.51	8696.18	1565.01	7849.98	900.134	2059.14	2730.6	1125.97	4243.94
514.879	0.661483	29416	28363.1	32519.4	35049.9	32158.1	15690.8	43340.1	61184.3	54385.6	38075.8	24864.9	50210.2	27165.1	23202.1	28571.9	18661.6	14584.4
515.29	5.59211	1.14737e+06	1.16042e+06	1.11802e+06	1.16575e+06	1.18545e+06	1.06843e+06	1.37859e+06	1.3103e+06	1.31367e+06	1.36698e+06	671627	1.17775e+06	1.09416e+06	1.24508e+06	1.30774e+06	891154	829530
515.315	6.30153	862439	866836	896053	874023	920791	253516	364778	681494	732670	1.20051e+06	142677	518944	95370.2	2.14002e+06	936546	1.33655e+06	166754
515.816	8.44659	35857.5	26621.2	36009.3	23780.3	40822.4	10513.8	32287.7	30164.1	21731.1	38286.9	14120.5	32246.4	47431.1	4259.09	0	5723.06	2039.73
516.242	7.41185	40228	150607	96192.4	83345.7	41441.7	6055.24	84689.8	161613	194153	212173	3305.17	187142	5157.25	15030	24409.6	11717.7	34370.2
516.3	5.73553	1.54968e+07	1.63807e+07	1.67147e+07	1.70223e+07	1.73794e+07	6.82216e+06	1.6309e+07	1.6638e+07	2.02818e+07	2.01751e+07	6.43747e+06	1.76138e+07	6.62424e+06	1.07463e+07	1.13068e+07	1.00983e+07	5.86841e+06
516.3	5.29577	7.41818e+06	7.86919e+06	8.29449e+06	8.56407e+06	8.51827e+06	5.73024e+06	1.03103e+07	1.21965e+07	8.03479e+06	1.03768e+07	3.87693e+06	9.60674e+06	5.21287e+06	5.47023e+06	4.84038e+06	4.55893e+06	4.43673e+06
516.366	7.61288	29753	28731.3	29659.1	28237.8	30649.4	42513.2	29699.7	20096.3	17633.3	22223.5	31537	18782.9	38132.5	35923.2	30725.6	36893.7	39853
517.303	5.7578	3.69651e+06	3.99461e+06	4.16789e+06	4.08475e+06	4.29628e+06	1.86663e+06	4.14303e+06	4.04698e+06	4.99732e+06	4.19274e+06	1.78906e+06	4.13038e+06	1.80099e+06	2.91578e+06	3.12897e+06	2.73192e+06	1.60528e+06
517.304	5.29458	2.03739e+06	2.1814e+06	2.31361e+06	2.3909e+06	2.388e+06	1.629e+06	2.77502e+06	3.4785e+06	2.27353e+06	2.93293e+06	1.10073e+06	2.691e+06	1.45475e+06	1.5038e+06	1.36504e+06	1.26633e+06	1.31261e+06
517.331	6.56642	2.55177e+06	2.53854e+06	2.5158e+06	2.505e+06	2.67954e+06	743368	1.95136e+06	4.49504e+06	2.65049e+06	4.26648e+06	488922	4.22228e+06	482306	3.31553e+06	1.74927e+06	1.43747e+06	339830
518.07	1.88172	20000.5	24659	23689	21343.1	27844.1	0	24155.6	6839.95	125141	54317.5	0	0	0	0	2028.52	1918.24	1416.77
518.303	5.29577	596877	640531	674410	697399	702367	465233	843067	984007	648893	837491	332267	787670	434883	452024	9734.42	360736	373608
518.323	8.4592	1.71609e+06	1.77227e+06	1.74831e+06	1.6136e+06	1.96192e+06	1.15488e+06	1.53906e+06	2.00104e+06	1.79236e+06	1.77771e+06	1.12465e+06	1.67862e+06	1.8921e+06	830311	1.53105e+06	853458	618106
518.325	7.74626	494595	568747	536600	515969	587073	1.36404e+06	342173	1.14827e+06	885466	500074	267151	856902	181621	216042	1.07195e+06	263969	189449
518.335	6.55411	736872	753218	773768	733534	758067	230610	606758	1.36458e+06	802835	1.32957e+06	148694	1.20288e+06	135615	963067	510505	422081	95988.6
518.401	9.10298	10782.6	12621.4	22225.1	11785.2	12979	6237.12	46283	23245	538.018	7928.04	647.313	7899.52	8445.14	8691.29	9276.94	14429	30455.8
519.114	5.1476	153477	163901	163750	153734	167624	1.11021e+06	89430.8	81267	605310	302214	14974.1	97052.9	82518.2	142297	225410	84912.6	10048.1
519.116	4.06983	85269.2	85747.3	87098.7	85952.7	92564.3	12221.2	6751.86	15183.1	63120.3	206470	0	7959.81	140375	59135.7	89022.7	104693	163771
519.326	8.45681	458064	473008	483877	428306	496141	319452	421639	557949	498368	481354	316192	445224	491750	219295	395485	225280	162002
519.333	6.55358	212632	219242	221196	208185	236432	72888.6	181413	384657	230621	382806	48619.7	473652	43033	167159	153746	122692	34315.3
520.119	5.14798	40488.1	42241.2	42593.2	42604	43534.4	290967	22117.8	13366	150513	81652.8	3140.53	21947.9	17377.4	31254.1	59759.1	18415.7	31864.9
520.34	8.25244	7.34653e+06	7.41665e+06	1.47577e+07	6.95183e+06	7.43469e+06	2.72303e+07	9.96628e+06	2.34476e+07	1.74963e+07	1.15399e+07	4.2344e+06	1.52696e+07	3.1066e+06	2.90521e+06	2.13058e+07	3.0782e+06	2.36927e+06
521.344	8.25244	4.19022e+06	2.05987e+06	4.14357e+06	1.96003e+06	2.00264e+06	7.81846e+06	2.77805e+06	6.67048e+06	4.94137e+06	3.21812e+06	1.18287e+06	4.32424e+06	864475	810036	6.12112e+06	863684	654457
522.149	0.983348	94447.8	68167.9	78483.8	108498	78158.8	148807	18941.3	178665	53647.4	75166.1	357769	81862.2	191331	77623.9	700.107	339622	446496
522.286	6.86238	280654	259872	274947	277885	294322	41454.3	121451	217687	237213	292839	11124.1	276931	131824	381887	189713	197652	124052
522.347	8.16626	768329	778909	729931	702313	775382	1.36896e+06	499476	1.17821e+06	875606	573752	423715	778353	345081	287541	1.07552e+06	306471	230220
522.356	8.78622	4.86775e+06	6.0209e+06	6.16588e+06	4.73684e+06	6.31529e+06	8.29631e+06	3.58612e+06	1.06812e+07	6.88959e+06	5.2051e+06	2.86125e+06	6.40452e+06	3.33083e+06	1.48098e+06	8.6903e+06	2342741	1.34497e+06
522.451	9.1186	36086.3	38727.3	0	0	48954.2	85501.3	0	49603.3	0	0	0	42492.6	0	0	0	53468	16976.3
523.183	7.992	372227	382375	382782	363647	376456	420811	403742	340280	382465	362385	399903	334921	403691	414402	395200	423374	424608
523.36	8.78587	1.33635e+06	1.64619e+06	1.69458e+06	1.30463e+06	1.85645e+06	2.12074e+06	995006	2.32733e+06	1.95376e+06	1.42716e+06	856282	1.73838e+06	914089	429480	2.39423e+06	637612	382706
523.454	9.1186	10360	12119.2	36014.7	1014.01	15604.9	25552.8	4450.32	32840	769.691	14389.6	0	13713.8	7510.99	0	44370.5	15185.8	5284.64
524.186	7.99069	80006.7	86645.1	80513.9	77392.9	81714.9	82520.1	80134.3	73818.5	75668.7	75983.6	80285.4	76229	84112.9	83843.1	81647.7	89690.8	168673
524.373	9.35686	2.12689e+07	2.09345e+07	2.19645e+07	2.07325e+07	2.28779e+07	2.04822e+07	2.02645e+07	3.74415e+07	3.31566e+07	2.77239e+07	1.53662e+07	3.11148e+07	2.36874e+07	4.35589e+06	2.5192e+07	6.84142e+06	3.5318e+06
524.902	0.600292	19414	22154.6	21453.9	19363	20321.7	24378	14906.8	456.721	472.462	8413.28	27461.7	890.512	24877.8	26027.1	35974.3	41075.7	39975
525.376	9.35966	5.87909e+06	5.79366e+06	6.15573e+06	5.75807e+06	6.22712e+06	5.78889e+06	5.71619e+06	1.0921e+07	9.48435e+06	7.87965e+06	4.28502e+06	8.71944e+06	6.59656e+06	1.19586e+06	6.96834e+06	1.8261e+06	966125
526.247	7.6827	26689.2	26309.2	25951.6	24880.3	25887.9	4569.04	63572.7	80291.7	41261.8	17700.2	7155.23	61869.8	11282.2	7450.24	4273.15	10456.4	8507.21
526.265	6.46562	95967.7	87554	90946.2	94960.7	102738	88163.7	110164	54874.1	124346	156377	126945	42021.7	104216	109395	90313.2	118367	127418
526.265	5.62977	67397	66039.7	67612.1	65084.5	65747.3	70367.4	10818	0	7001.04	0	54062.1	0	405293	761171	131628	492703	650494
526.297	8.11174	175123	180539	199023	168291	183243	862983	247920	109640	248023	223762	196219	113548	147440	125546	164062	148341	113475
526.38	9.35089	1.02019e+06	998349	1.05007e+06	1.04147e+06	1.13466e+06	1.00117e+06	982147	1.87575e+06	1.60039e+06	1.3474e+06	737790	1.52528e+06	1.13596e+06	222867	1.23895e+06	339416	200890
526.904	0.598592	17757.3	17814.9	18618.6	19076.8	17331.9	9892.77	10572.9	0	661.408	5743.16	21700.5	0	18767.1	23455.6	31484	38076.7	37320.9
527.089	0.765514	6.66742e+06	6.88803e+06	7.00354e+06	7.15419e+06	7.20801e+06	8.27541e+06	1.607e+06	1.21422e+07	6.40478e+06	9.79877e+06	8.77012e+06	6.01428e+06	5.48176e+06	1.88193e+06	137947	8.57752e+06	1.21667e+07
527.3	8.112	53389.4	52829.2	56662.5	53606.5	59075.2	248873	72074	31806.4	67891.3	66626.3	59908.5	15858.1	43620.5	36319.8	54350.6	45992.8	32525.1
527.382	9.35037	140107	139991	154427	149360	153784	140006	140007	260981	222952	194856	111086	205502	169667	31253.7	171368	45417.5	24220.6
528.09	0.764048	1.32587e+06	1.35076e+06	1.34712e+06	1.41548e+06	1.41263e+06	1.57692e+06	316591	2.18423e+06	1.22418e+06	1.80757e+06	1.61646e+06	1.18992e+06	922779	356007	32257.3	1.72031e+06	2.45414e+06
528.317	5.5049	74564.3	79412.6	75363	76180.8	76832.8	71229.4	63339.7	0	25749.7	116187	61554.6	0	243188	88632.4	15457.3	67054.7	15755.4
528.318	6.15639	124140	135159	140721	136847	145919	151288	80493.7	108484	93682.7	375837	92970.4	107402	522671	33534.2	103400	55540.2	244720
529.09	0.763393	346190	333186	341464	351477	368253	396610	79074.6	565890	317009	471764	407599	294580	228311	99084.9	5068.79	433751	523813
529.297	6.17712	588373	576519	601225	613921	602338	404386	359871	933148	501780	782632	181734	574446	128413	281316	295072	169039	141240
530.088	0.775749	55626.1	53257.4	52910	46076.7	54333.6	38161.2	0	2898.28	33492.6	76274.8	63785.3	4901.62	38864.3	5856.76	956.614	64371.1	77022.4
530.281	4.78124	433535	446956	456013	465403	489698	218196	956611	1.16372e+06	757787	574385	53458.7	868134	112744	35585.3	63006.3	47376.2	83387.5
530.314	6.31924	262677	269518	289336	268883	298146	86793.9	250451	646952	382150	293370	47152.6	621582	45537.2	108174	157003	75823.7	31389
530.369	6.49739	66379.3	66404.3	68303.3	69494.4	66555.8	1951.11	166629	138268	24149.3	8534.82	5287.29	237810	892.661	3900.11	6321.96	2110.37	2008.78
531.013	0.654666	12595.5	14041.6	13017.7	15264.3	14838.2	17122.8	11376.1	3767.09	51842.3	34872.4	2881.58	3621.19	10084.6	4778.72	5271.1	4711.77	3185.27
531.311	5.58121	4.93928e+06	5.14008e+06	5.27996e+06	5.25471e+06	5.37955e+06	3.7478e+06	5.37938e+06	2.96129e+06	4.98523e+06	5.00772e+06	2.24866e+06	2.4812e+06	3.95835e+06	7.08391e+06	6.50863e+06	6.21209e+06	3.39467e+06
531.387	9.98571	141002	144216	160740	150296	164163	153538	151174	174196	159314	119957	143024	139701	147741	156337	142766	151378	151402
532.296	4.97401	735355	808328	761364	808548	819002	387932	2.02359e+06	1.69989e+06	856505	470419	408999	1.79072e+06	172774	50501.7	90762.9	57408.8	32930.4
532.313	5.58097	1.56366e+06	1.60469e+06	1.68303e+06	1.6161e+06	1.65018e+06	1.27925e+06	1.80087e+06	1.05224e+06	1.67294e+06	1.57495e+06	1.14253e+06	837795	1.27187e+06	2.04742e+06	1.85249e+06	1.82436e+06	1.02847e+06
533.13	4.78924	15487.7	18255.6	18072.6	18487.8	19410.2	184002	4513.6	276747	160479	72873.3	0	27958.9	1895.5	7861.99	64826.3	2440.22	0
533.326	5.71608	1.26542e+07	1.31065e+07	1.35688e+07	1.17647e+07	1.18097e+07	2.41399e+07	1.26989e+07	3.41982e+07	9.41528e+06	8.79632e+06	6.8614e+06	3.21933e+07	6.46563e+06	3.53588e+07	3.60043e+07	3.37039e+07	4.90648e+06
533.505	9.66086	75913.1	74527.7	74018.7	80351.9	86855.6	77836.6	88777	74828.7	81840.2	55148.3	75209.8	52565.7	91072.3	105032	64208.9	91189.6	83750.2
534.045	1.89049	42179.1	46351.6	46446.7	45088.3	45742.7	92429.4	45831.7	0	80312.9	0	0	0	14861.9	24221.7	94290.9	30449.4	46287.9
534.33	5.74496	1.21635e+07	3.64348e+06	1.31328e+07	3.33898e+06	3.7626e+06	6.92074e+06	3.34585e+06	1.00155e+07	2.69769e+06	8.13747e+06	6.39176e+06	8.76461e+06	6.52847e+06	9.92866e+06	1.00821e+07	9.44176e+06	5.78801e+06
534.364	8.85671	280787	288604	279307	268059	306137	218112	61909.4	573386	363236	475286	315867	396501	129731	56782.3	64452.7	42877.4	34853.6
534.507	9.66852	28059.7	27617.7	32749.9	28599.2	31140	33770.6	34558.8	26453.5	28180.8	18503.6	29845.6	15150.4	32257	35389.6	18458.4	31630.7	30570.4
535.143	4.46181	74470.7	85840.8	73916.5	89548.4	84630.6	138556	65707.8	86741.3	103490	84426.3	100221	42851.3	61251	35621.2	51493.7	42643.8	109321
535.328	5.74496	3.60901e+06	980084	1.10863e+06	887195	964075	2.01421e+06	964044	3.0419e+06	3.20994e+06	3.07451e+06	1.87176e+06	3.15897e+06	1.976e+06	2.83757e+06	3.01269e+06	2.75894e+06	1.70319e+06
535.368	8.75403	91165.7	98140.5	101798	93833.6	107054	88532.1	27559.6	243616	130537	172230	124698	145212	47385.1	25905.8	16223.6	17248.1	16727.5
535.52	10.016	177822	181618	185551	200464	200896	200757	243259	238369	210971	158645	175955	147142	210404	227419	151850	196495	193166
536.265	5.73585	183429	196980	194295	187966	187761	269278	191962	171587	178835	162693	184293	160079	299281	269724	327761	296046	227069
536.378	9.30094	53278.9	56199.9	57636.1	52116.4	66971.3	52994.4	28774.6	79690.3	56999.1	54314.2	62228.7	81868.9	29381.7	9779.81	40569.3	16115.8	10584.6
536.523	10.0159	72563.6	70518.3	74358.6	76763.7	79482.6	82491	92210.2	91738.9	81527.4	64439.1	76107	54503.5	87077.9	91203.1	67133.9	80937.6	78499.4
537.295	5.63632	75208.5	76872.3	76016.3	84518.6	81897.7	95370.7	72292.9	87508.4	59932.5	69127.1	22303.2	68610.9	110632	1.44044e+06	113759	108630	80379
537.536	10.2178	256331	279393	266910	299342	316710	298681	315524	289777	312808	261176	292893	252543	316669	319823	265869	314208	315590
538.281	5.36618	137289	143214	150671	149673	178640	233453	138632	98710.5	137720	126918	335060	90872.9	317543	397679	258465	243289	652333
538.281	6.1169	508956	562453	522225	529965	590642	456270	525333	451847	559672	425112	899988	478868	468331	555048	582491	530249	869042
538.539	10.2196	90243.7	98504.4	100080	116055	123503	110134	114420	107625	122019	108903	117663	102954	127045	127907	95118.9	112468	115691
539.09	1.77676	12298.2	11656.5	11423.1	14645.5	12048.6	19299	485.01	0	10271.9	7470.44	57817.6	2081.02	45184.9	463.751	7547.95	3796.91	3866.17
539.32	8.95092	235664	220713	224859	163412	231626	157021	43688.5	318432	214986	285930	183346	244684	101934	40858.2	23154.9	29511.4	26615.2
539.324	4.40829	1.06194e+06	1.10402e+06	1.06041e+06	1.15274e+06	1.2623e+06	734485	990343	4296.7	459550	1.07353e+06	2.92574e+06	0	973537	1.11577e+06	845869	973004	1.72366e+06
540.327	4.40829	365005	370310	359019	393014	414877	243786	312110	3230.38	156975	356924	961785	0	338779	376781	271802	328083	606014
541.128	0.709427	32477	105393	61863.7	106154	106720	57153.1	27534.9	183068	43224.1	71681.6	81857.3	152135	22377.6	25861.5	842.831	143420	93353.3
541.266	3.84499	46015.4	46103.3	40697.4	40007.2	44214.5	60161.6	44496.9	29409.2	46619.3	152420	184848	7091.91	71658.3	95694.9	246800	52531	110855
541.332	4.44377	113398	116702	127447	112687	119440	21170.3	63095	7934.52	15179.6	74920.4	3016.35	1333.43	5245.33	7640.53	34513	5777.78	9101.13
541.337	9.4006	31908.3	30422.5	31958.6	30763.5	39717.6	28016.8	8266.8	34061.8	18279.7	27820.9	43693.7	42472.1	16459.1	6442.62	0	5530.3	4628.17
541.351	6.08619	43393.7	44087.3	37061.2	43660.9	49109.5	53006.7	45176.3	67609.7	55997.1	39655.3	42454.1	30427.5	27303.9	41294.7	48321.7	47482.7	94035.1
541.539	10.0599	43934.4	30028.8	41810.8	19271.8	16670.3	44100.4	41899	26002.5	28918.4	25732.1	12354.1	23788.7	18056.4	14922.3	11869.3	8998.03	11387
542.323	8.16015	753137	687427	683462	579571	755330	868001	471933	753694	639662	436324	387996	534711	353748	403072	1.00642e+06	390265	323627
543.065	0.753004	481322	500350	487778	462403	229368	1.86407e+06	30338.9	445635	392609	622945	334507	161279	555614	78585	73026	343355	1.12776e+06
543.149	1.35159	49472.7	39309.9	40679.4	44231.9	33693.5	6494.2	0	0	178834	32963.7	0	0	70377.1	0	37532.9	0	0
543.326	8.16179	213889	197405	210281	176837	222717	238191	134362	209878	180897	126228	110374	164887	103896	123393	300260	118612	95787.7
543.362	6.31811	32222.2	26453.5	26796.6	29543.5	40603.5	41468.4	24305.9	31000.9	36098.6	69474.7	29409.9	25380.9	17775.6	32413.2	38235	35511.9	42541.7
544.058	0.754488	98602.3	101616	100433	83249.5	83504.9	286844	0	98569.1	53492.1	111828	65275.5	34993.5	78521.1	14312.8	16809.9	70774	120670
544.338	8.88783	602516	585016	600740	487610	636645	687756	406968	887648	711083	420878	304562	589937	366297	203013	743791	286557	166913
544.34	8.18266	1.39803e+06	1.28643e+06	1.32485e+06	1.27599e+06	1.40668e+06	2.62389e+06	825852	1.16714e+06	1.75266e+06	1.20127e+06	388489	921347	724953	386372	5.38034e+06	199716	217278
544.363	7.80742	223497	181832	183125	114310	173915	159826	115292	96255	93909.5	103913	123482	107761	191521	224761	158170	205572	252186
545.058	0.7494	61775.7	41303.6	57372.7	42314.8	42917.6	72853	0	55364.5	10641.6	21679.6	33176.9	9748.71	62964.7	4926.07	4752.71	42116.3	54083.6
545.341	8.88522	170557	175338	168830	137686	182931	173513	105720	242800	193544	109262	73156	172269	108645	72134	213199	83439.6	63394.9
545.344	8.17803	411826	413963	422058	378427	423535	807863	261254	730239	526073	516948	128883	276268	217136	111953	1.54779e+06	53833.5	65940.8
545.367	7.71313	68598.8	59920.1	62393.6	47081	64490.8	50280.9	41387.4	33476.4	33608.7	34410.9	43716.6	36827.9	62471.4	67565.5	55332.9	53792.9	72295.8
546.348	8.89638	38007.5	36120.7	25611.7	29538.1	44422.1	647664	8430.73	57048	40523.5	16895.2	16231.4	38275.2	26067.3	17308.7	20763.3	26388.4	14405.2
546.348	8.18044	95545.9	95479.9	98185.4	81294.8	83776.2	164513	44311.3	151700	123096	80258.5	25720.6	58626.3	53081.7	32079.9	329879	17389.5	19434.4
546.354	9.57324	1.65789e+06	1.65709e+06	1.82122e+06	1.57996e+06	1.84715e+06	1.3982e+06	1.41786e+06	3.04756e+06	2.57731e+06	2.03472e+06	1.18506e+06	2.41498e+06	2.10811e+06	349697	2.05909e+06	530292	303147
546.451	9.12551	34574.7	23916.9	33114.1	0	2.32322e+06	59050	26131.6	38479.4	0	1.91755e+06	0	35441.3	26065.5	507668	16403.8	8798.59	1271.68
547.342	6.32032	149365	153505	160083	154555	162096	53654.5	147092	342569	229060	169917	26343.9	338054	19411.4	63800	89115.4	49540.5	15828
547.358	9.35179	639210	566068	650827	557400	679013	451440	581754	760580	606440	552086	424762	739182	709475	151633	484995	220350	119144
548.322	7.46841	136836	154014	149289	133287	151126	192883	103908	238543	216596	434072	99620.1	96646.1	165163	35859.6	45045.5	40988.4	63450.6
548.338	6.31784	70500.7	77177.2	77807.5	74280.2	77780.9	35287	61829.3	159210	93568	80147.7	24028.1	144165	28587.4	34932	56875.7	30337.6	34864.9
548.37	8.90606	219215	239472	253401	227214	256352	469131	262817	213909	370600	197331	179588	281654	168553	52127.9	435829	135170	66076
549.321	4.99529	1.39254e+06	1.44884e+06	1.49443e+06	1.45647e+06	1.50719e+06	757325	3.23046e+06	2.95261e+06	1.43425e+06	797119	755869	2.70966e+06	301387	97518.4	147107	102145	63012.8
549.374	8.90786	68223.2	78713.1	74648.7	69076.1	83589.9	142658	88091.2	74626.4	119733	56542.5	60247	85857	52035.4	18887.9	134035	47816.2	21814
550.325	4.97401	439526	440709	449052	453171	482994	246319	957518	916530	462263	269932	240620	856470	110790	66001.5	25221.2	115293	34171.1
550.341	6.84637	129406	136996	139901	122373	134520	18836.8	100800	226495	206999	152625	13004	222861	10422.5	67085.9	164710	26791.2	7988.5
550.388	9.52699	210881	226942	240889	218874	226369	325754	210404	254103	333796	217894	252846	238438	263997	59538.4	451448	122733	75070.9
551.053	4.05423	22820.4	21842.4	21326.7	22475.2	25423.7	1547.27	1175.33	979.085	15886.1	44977.9	0	0	42274.6	21472.8	20234.3	31411	42820.7
551.324	4.975	164014	158340	160633	169905	170925	95447.2	296164	282136	134555	81908.9	141653	269348	66243.8	50810.8	8278.5	52742.6	75060.1
551.391	9.52696	69674.1	70893.8	87885	75119.4	73152.8	100440	71637.3	79520.1	101887	75555.6	80503	78524.4	90651.9	20625.3	148232	43024.5	22380.8
552.234	5.61428	76837.8	81968.2	79413.6	86316.5	84127.1	211823	83854.3	0	50653.9	36261.9	190030	0	234326	214023	196356	183265	198313
552.265	4.77845	24862.9	25539.9	28318.8	29279.6	31146.7	17465.5	46997	50101.5	36042.7	32800.2	38361.8	42217.7	8974.99	3721.95	10683.2	13413	27489.3
552.296	6.32032	73306.1	73967.3	45390.5	40063.5	46327.6	23207.2	59284.3	89118	54478.6	38943.3	15201.4	81559.3	12419.6	19484.9	25020.8	16109.5	9289.47
552.404	14.0274	28218.8	28799.3	31348.4	26329.8	29660.2	33870.1	27274.2	23277.6	42436.3	20926.8	28583.4	40558.6	34133	6822.38	40777.7	12156.7	8588.49
553.237	5.63487	24409.8	23420.7	26226.2	25821.6	28044.8	71057.5	24664.4	0	12302.1	1290.1	62708.6	0	78047	72508.4	68165.2	66489.3	65875.1
553.295	6.3085	366353	372244	364369	371164	398750	316563	354816	1.23169e+06	609780	426528	172914	552845	188055	36821.5	96122.8	37789.1	71884.8
554.274	4.98322	147809	153579	144161	159583	160060	88606.7	250209	198215	141539	107882	97460.9	294939	52161.2	23251.4	121783	117473	418926
554.298	6.30814	122639	125365	114445	122047	131036	112798	115676	391550	211310	136838	269458	170685	69541.8	15534.4	323193	319279	502464
555.311	6.56139	431267	419811	418783	418188	438339	514963	428376	787625	565260	564290	377995	345251	348117	67641.5	199858	75700	124425
555.317	7.71265	130699	123814	123246	85881.8	125168	101846	75830.5	57857.8	64124.2	56405.3	72581.7	56354	125462	125759	109556	116301	135025
556.327	6.56188	129710	131608	121524	119188	131874	158427	127623	243291	169564	169988	115979	97432.2	109998	79754.2	95193.1	71191.3	37633.4
556.361	7.52478	32470	37595.4	31631	36639.9	35549.2	1577.91	8119.55	3697.28	3155.85	1221.3	0	24100.5	0	23134.9	605889	2489.4	10141.1
556.442	9.2322	71998.1	72316.3	73770.4	72890.4	77592.8	57334	58672.5	9557.07	153823	91013.1	48322.5	52104.3	138247	101908	23964.9	115350	101987
557.337	6.40304	22612.2	20454.5	22178.2	16056.4	23174.6	27105.7	50942	27768.8	64911.8	59422.4	9636.77	32898	8930.82	7502.29	16101.2	37460.1	5638.92
557.443	9.23591	28310.1	28689.4	26270.1	25405.5	27240.4	14324.7	24608.5	17894.4	49797.3	29162.5	11293.6	12342.3	44450.6	24860.9	8605.03	34742	33942.6
558.297	8.15845	39926.4	36994.8	40465.4	32886.1	40403.4	50696	22168.9	40740.1	37054.3	22090.8	19919.6	26556	19004.2	19965.4	63355.5	21113	15983.8
558.44	9.22819	28644.8	26064.1	29125.8	17892.6	25090.7	20835.3	19594.8	20558.3	21994.9	18020.1	17559.7	23542.8	26788.2	21786.1	15904.9	22537.9	20995
559.083	1.21766	15011.3	14932.8	11942.8	17364	16400	0	297.262	0	86114.2	18671.1	1962.19	0	18673.2	0	58640.1	0	2118.34
559.298	7.21761	60219.7	63329.3	55212	53082.5	64575.4	36242	109860	101177	46324.9	68139.8	50511.2	123170	47025.5	9732.69	1976.63	7868.85	14645.9
559.309	4.17206	47513.9	48603.8	45275.8	48013.7	49344.9	141607	20869	0	87872.5	36625.9	13232.4	0	39191.6	49891.8	78095.5	86339.7	61383.1
559.521	9.74347	1.62784e+06	1.65489e+06	1.63535e+06	1.80625e+06	1.89313e+06	996596	2.01582e+06	1.90128e+06	1.88741e+06	1.34699e+06	855264	1.20723e+06	1.9315e+06	2.09627e+06	1.44756e+06	1.08518e+06	1.78489e+06
560.523	9.7392	661199	690948	680135	738779	761040	735125	833326	773850	782280	551955	374997	494570	761625	851251	582786	425814	711433
560.871	0.653956	12907.5	14550.1	14749.2	15396.1	14797.2	5590.69	14008.9	2739.94	3394.74	8238.1	13567.6	2699.33	16586.5	20736.8	5563.55	11470.6	10179.4
561.323	6.14303	44951.6	40612.9	47420.7	42379	47350.3	45938.2	29366.1	105943	86999.6	75832	35909.4	81444.8	18897.2	127889	14203	7939.12	11920.4
561.38	8.34859	18573.4	18769	19613.2	21623.6	20344.6	0	26691.9	34357.7	21563	34170.1	32070.9	23517.2	20238.8	6236.26	4577.25	4963.55	7825
561.525	10.116	39897.8	39507.3	37023.3	41500.4	37795	41814.8	46795.8	41979.4	42816.9	33755	38951.5	30409.3	38438.4	45263.8	32277.3	41347.5	39404.6
562.329	9.34691	79109.1	75483.1	79494.6	63545.3	82635	60626.7	65294.9	97004.6	77956.6	64722.2	48513.5	87917.6	75945.3	11748.2	65218	21493.7	11724.1
563.337	6.31896	214534	213615	209493	211546	228256	186047	164285	521937	428304	332759	165870	240411	78860.6	35666	81887.1	31421.2	61952.9
563.551	10.1667	5.38589e+06	5.60939e+06	5.52838e+06	6.21191e+06	2.54673e+06	6.20529e+06	6.58807e+06	6.44058e+06	2.60792e+06	5.34319e+06	6.03999e+06	4.89437e+06	6.62963e+06	6.55599e+06	5.37722e+06	6.40606e+06	6.52542e+06
564.34	6.31998	78559.5	76324.9	75815	77256.1	80583.5	63803	42485.3	185313	147603	113244	57025.3	94358.8	28007.4	25571.6	44914.4	22611.4	30693.5
564.359	4.53001	114488	122554	122507	122787	113929	443386	131236	101148	78844.8	83159.9	62004.9	85219.9	69186.8	63535.2	72851.3	77316.8	124475
564.555	10.1659	2.18535e+06	2.25881e+06	2.2124e+06	2.547e+06	2.56887e+06	2.4941e+06	2.6454e+06	2.60483e+06	1.04829e+06	2.15467e+06	2.43162e+06	2.01643e+06	2.69886e+06	2.64608e+06	2.20514e+06	2.49149e+06	2.53433e+06
565.156	4.01173	994641	952837	1.0084e+06	1.03728e+06	1.06642e+06	2.08383e+06	675068	614709	1.58269e+06	1.17192e+06	377299	381487	152075	202317	485862	379361	1.10026e+06
565.352	6.49258	14366.4	16990.6	16398.1	13808.6	11158.7	16223.7	9880.33	54707.1	33729.4	42501.1	13054.7	15035	3407.6	499.041	1276.52	4742.29	700.539
565.363	4.52902	34634.2	30655.9	31484.8	32321	39698.4	123548	33071.8	27493.4	23750.4	22609.3	11056	22776.9	18367.7	13020.2	17645.1	26008.9	35939.7
565.558	10.1628	445073	447483	463995	184194	515511	508364	530687	514400	212827	423657	210958	421771	186430	549777	453123	522104	196854
566.159	4.02848	287492	267635	294160	300941	299023	574428	188372	167975	443075	323423	105948	106725	44780.1	126186	139739	111567	318646
566.323	8.18062	75346.6	72005.3	73857.5	61756.6	74934.8	102714	50567.1	47816.3	70204.4	51083.5	20929.5	36642.6	46778.7	30545.4	290922	18088.8	19488.7
566.89	0.664539	53099.2	55946	55721.6	54056.6	54257.2	9349.42	107375	219357	114159	82015.1	80669.8	301425	44732.6	36566	660.456	33329.1	13013.1
567.162	4.05184	70277.1	63200.2	68185.7	71782.6	71219.5	136405	50276.2	47517.9	99401.1	78572.9	63986.9	26472.5	11995.2	22767.6	34952.9	67679.4	74384.3
567.292	6.28031	34825.4	34904.9	35455.6	34594.3	35654.4	6541.39	37258.2	88370.2	22040.4	23259.4	8858.75	100809	12828.5	13357.7	73746.8	5355.66	7066.9
567.352	7.1731	60967.7	61329	63061.2	59996.2	63026	81413	32200.6	109738	87450	83516.6	23233.7	117010	33223.6	95112.8	55685.9	81910	55958.2
567.421	12.0917	36758.5	33841.9	36006.4	25707.8	51522.4	45913.1	30640.9	22335.4	31834.9	0	5249.61	26632.3	17820.8	1547.18	24451.4	47909.3	62813.5
567.583	10.9698	172538	188554	161258	194584	196238	205752	196586	226282	198925	151105	177520	152053	204857	194349	159838	191404	182498
568.204	5.65698	32918	35879.4	36068.8	30350.5	36952.8	116941	29761.4	0	6666.43	0	96481.9	0	119561	94405.5	90819.3	85234	33105.7
568.246	7.25865	87394.9	85734.6	83622.6	78182.1	87680	75332.8	71613.3	46440	104799	107908	59958.8	86949.6	78744.4	43362.2	34887.9	85648.2	118907
568.341	8.13657	870156	818452	818395	748432	889663	1.21711e+06	1.09303e+06	2.06204e+06	1.43441e+06	607166	164990	811940	256336	167849	1.53538e+06	129790	145995
568.427	12.2698	105387	271707	104732	71878	92822.4	115823	68648.7	45860.6	140989	62292.3	75518.1	80752.3	94763.4	88662.3	93570.6	84467.1	270142
568.586	10.9698	74525.9	76512.3	70117	77588.1	80163.2	86271.5	81780.5	90388.6	85207.7	61166.4	72786.4	65437.1	86115.1	77735.9	64760.1	80686.2	73741.7
569.248	7.26642	12539.8	27075.4	32082.7	25858	11683.6	35635.4	21320.4	16329.2	35840.9	28563	13310.6	10320.1	17682.7	5280.11	0	7097.63	42025.2
569.344	8.13642	265841	268735	271977	249151	281271	409907	364867	698890	482058	200617	59278.2	263894	82033.5	59554	497410	43403	46137
569.431	12.0995	93001.5	110321	97162.1	32387.2	115982	112285	61893.4	39671.7	64512.7	5671.54	5523.38	32994.7	41074.9	2486.57	37822.3	78246.1	120867
569.479	10.5922	89938.5	85666.3	90110.4	91469.9	102654	132888	131878	86057.5	57366.8	27376.7	112779	208322	31883.5	50502.1	24050.3	86403.7	122146
569.588	10.9163	14266.3	16096.6	14480.9	15150.1	17499.9	18877.4	16889.6	19650.8	18474.9	8345.83	15528.8	12330.7	20690.2	16083.5	14242.7	15798.2	15719.6
570.218	6.11598	154491	158906	167363	159457	173521	180740	159252	150956	155209	116313	196736	152265	152347	210569	194666	192741	319764
570.242	4.97255	115378	123874	119640	120915	121879	51182.3	209978	175473	113839	72465.1	56465.1	242457	30206.9	13665.1	17336.5	12936	7985.59
570.341	5.39363	53506.1	56032.6	56031.3	60746.9	56123.6	109966	51442.4	45794.6	72486.5	67440.8	169036	33048.3	95332.4	79851.4	43016.6	106961	197433
570.351	8.32529	59396.9	61940.9	62573.5	60426.5	64408.5	119257	92890.7	98015.9	80841.9	34965.2	20911.2	51123.8	23653.4	19070.5	123690	19004	19237.7
570.459	9.94522	61050.3	63479.2	67621.6	65150.9	64764.3	61460.7	58852.9	36579.5	65831.8	52474.8	61270	73303.3	71454.3	61873	68441.1	66444.7	62221.2
570.481	10.5934	34778.1	33116.1	36891.6	36361.7	39726.2	47378.1	54649.2	35208.9	23657.3	10036.4	46509.1	81355.6	9405	16461.5	9640.01	34530.4	47112.1
571.359	8.35556	23063.5	25026.2	24905.2	24376	26351.2	35113.3	37696.5	23050.7	26543.7	18846.5	15512.5	27185.1	16862.4	10144.1	43285.3	10891.6	14120.7
572.358	6.62975	29529.1	28004.9	29860.7	28651.1	29053.1	1747.51	3556.74	573.766	5859.5	1939.17	1397.46	35038.7	963.885	12635.6	397673	491.243	1171.1
572.37	9.53119	36203.9	36733.8	41029.1	42261.4	46046.6	43509.6	42575.1	19369.5	45203.7	30724.1	42122.4	41934.4	52054.1	14321.4	66304.1	23372.7	15394
572.525	13.4656	40774.3	31613.8	20363	27089.5	34080	80979.3	17049.2	3932.42	29554.1	4261.6	1364.57	3762.6	40533.8	1111.8	61546.8	25307.5	24522.5
574.206	2.70965	23548.2	30998.9	21730	26792.5	25933.5	70289	6524.64	0	30035	24424.8	24687.4	0	578.449	13937.4	31500.9	18573.1	35778.1
574.261	8.15864	28470	27192	25413.4	21506.4	24927.9	29597.3	20079.7	27319.2	16743.1	14559.7	15355	22342.8	13871.1	12308.8	5882.29	14040.9	12010.8
575.294	7.22169	53141.3	51430.3	52229.5	50631.5	53404.2	66070.6	94724.1	83461.2	47702.7	61395.6	64626.1	55498.9	56968	17087.3	0	13820	5562.3
575.339	6.68425	99693.6	104466	105426	96511.5	108050	59359.8	100849	188574	103925	114828	58730.7	145498	29788.3	51630.4	91623.5	115858	59387.6
575.414	9.96283	115066	102627	106733	110036	121071	100262	108722	105559	112923	96923.4	107212	94413.9	102822	110469	109726	116395	111521
576.234	4.54054	33039.5	27531.9	31933.1	33449.8	30871.5	2465.36	56511.3	0	83254.9	35277.6	492.15	1082.61	89085.2	486.086	3158.44	63208.2	14763.6
576.34	6.67422	37989.9	38111	36255.5	36332.1	41009	20283.1	36904.2	64881.6	37287	40568.2	25085.4	47366.5	17195	16155.7	36042.1	41033.9	23992.1
576.417	9.96719	44362.5	40862.4	40415.6	47567.1	45016	41489.7	56803.1	40730.4	43375.1	37376.5	54026.7	38767.8	53836.5	42026	40452.1	44132.6	66234.4
577.23	7.86894	235885	223438	234330	190106	228573	15421.3	202312	228678	199819	211845	96519.8	255848	106295	10352.8	7828.23	36991.8	32244.1
577.307	7.21426	80038.2	82296.8	85514	81865.6	86253.3	65811.8	85787.1	99134	82408.2	64620.2	102528	135017	55350.8	18227.9	13240.8	18719.1	19945.4
577.374	8.42284	14885.5	11391.4	13017.8	11392.8	14018.7	7523	10697.7	2739.73	4062.55	35670.7	35271.4	3107.74	25420.6	15648.8	5685.51	27516.1	40384.6
578.234	7.87373	79395.4	78943.6	78210.4	63056.9	83906.4	6507.75	77745.2	82861.3	74354	74138.9	35151.4	86054.5	35455.2	2234.05	37080.8	12683.3	12691.7
580.343	8.06786	64004	66566.1	65063.7	54189	64639.4	46548.9	76989.2	108807	103179	119159	39779.1	75335.8	58331.7	23470	33569.8	39041.9	50183.6
581.287	7.9338	56330.5	60832.6	62105.3	59897.3	64609.2	39165.8	124967	169074	129325	56748.2	23866.7	121463	27277.9	11625.2	10022.4	11272	13587.4
581.383	6.76727	90348.9	92731.1	92449.1	95996.1	97187.9	129522	144607	68220.2	63342.7	49654.9	156441	66092.4	72862.2	52303.8	67840.4	116709	165020
582.347	7.03432	28692.9	28363.9	22716.2	22756.3	29613	33073.7	29005.9	104834	53614.1	56575.3	6770.01	53161.9	8686.53	3795.32	0	9108.58	34874.1
582.376	8.05683	17615.7	22277	25185.4	25182	25753.9	10637.7	46599	107994	20697.5	18726.6	8456.34	52492.2	9288.05	7211.59	7984	7744.26	9284.27
583.187	7.25865	17240.6	19606.9	17829.4	15261.8	18815.6	15527	21541	115057	56263.7	91758.9	679.111	72105.8	1747.47	1504.6	0	3187.89	1568.22
583.325	14.078	9383.61	48012.4	46011.1	16521.5	9877.88	41353.4	93129.5	35183.6	39646	20384.2	57922.6	45854	27363.8	79676.6	19305.2	26439.2	21514.6
583.414	8.32619	66005.6	66786	62488	61718.1	63528.3	83026.7	67112.5	41680.3	45913.4	34385.7	79306.1	73653	56422.8	48399.3	61692.2	130460	155813
583.494	11.7152	22744	31032.6	29711.5	28813.5	24858.3	112410	19341.9	32640.9	56960.9	4398.47	6479.49	24365.9	5350.2	3553.92	17055.1	18810.9	18596.7
584.256	4.21772	48623.1	51085.2	52180.4	51732.2	56271.2	57610.3	63369.2	54427.4	39276.4	49752.1	57937.9	19270.1	78734.3	14577.7	15238.1	101453	107556
584.363	6.79479	33033.6	27183.9	31227.7	49428.4	34059.2	29732.4	73454.8	67503.5	36829.4	26093.6	21254	45740.6	9456.22	6615.37	12171.3	5852.9	2267.58
585.474	9.37164	55805.5	52510.3	56105.9	52947	62881.9	56702.9	68801.7	66875.7	49966.9	24927.2	49587.5	136535	0	52939.6	2229.82	59280.5	62648
585.533	10.1814	70605.3	80191.9	90469.2	86687.4	100671	110350	93796.8	99607.2	87608.8	53917.1	88460.4	51085.8	80575.9	89356.7	86439.8	89994.5	89907.6
586.299	4.97472	67301.6	68848.9	70462.3	69329.7	76150.3	71960	114291	136595	63333.8	41026	43112.3	125947	37266.7	63138.3	9217.47	164841	218699
586.476	9.54016	20527.9	18549.2	23091.2	20904.9	24989.6	20192.2	23599.6	17626.2	17214.9	2728.28	15612.8	56086.6	0	20430.1	1226.38	19345.3	21104.8
586.536	10.1905	12932.8	42067.3	24725.7	31350.3	44180.8	50017.5	38760.6	43297.1	21634.2	6610.19	25440.6	10305.5	17686	42311	31479.4	35706	21282
587.158	3.24145	131510	122435	126397	134701	141164	180950	110705	31797	92704.8	140712	122353	0	134501	49843.8	59777.7	194379	203273
588.163	3.23466	32064.7	35104	34285.6	33125.6	38068.1	46115.8	28870.1	6079.37	25585.6	39674.4	32756.7	5744.77	34633.2	12736	14765.9	50082.3	54784.2
589.429	10.3598	60858.7	140863	61022.5	57575.9	59644.6	63719.4	55645.5	55661.9	59419	48572.3	61286	61109.2	53242.7	55874.8	57362	63583.6	59213.8
589.562	10.915	21706.9	25278.9	21588.3	19618.3	26028.7	29570.4	20576.6	21389.3	22066.2	7123.85	18493.1	13508.5	20359.3	22616.6	19387.5	24388.2	22083
590.323	8.13409	49921.2	54030.4	49812.2	41598.9	52412.3	48565.1	59344.1	68851.6	62740.9	32050.4	12771	37903.1	19987.8	14884.8	88205.4	12567	12413.3
590.428	9.31965	25545.6	25722.5	23493.2	18602.6	21962.6	10609.4	22763.3	0	22623	6476.13	10767.1	717.961	34147.7	31273	3597.52	47340.8	41189.6
591.32	5.59781	17492.3	20833	18679.6	17463.2	17546	13643.3	33321.8	0	5653.2	0	2815.29	0	33397.3	409.052	4488.99	3710.04	51736.8
591.351	8.32591	23468.4	23502.2	24511	22211.4	25018.2	7036.76	39435.5	51131.9	23464.9	38198.6	17972.5	41367.9	12014	3244.92	14462.4	2334.49	2763.56
591.46	10.5932	81853.4	75665.8	83242.5	61334.4	82219.5	97826.1	114504	62643.1	48667.9	12456.9	72840.4	150949	27787.8	34864.4	19946.5	65943.3	85144.8
592.463	10.5989	36004	32845.9	32658.8	22418	32903.2	39796.8	38894.6	23536.8	17769.6	1377.69	25335.3	57010	7326.31	11729.2	3960	20936.5	34590.6
593.298	7.22487	133071	134277	137920	131409	140767	175574	270255	256977	120132	156188	179723	149285	129928	7765.68	0	5120.43	6590.16
593.334	5.58036	94961.1	91356.3	97364.7	91240.4	103071	13979.7	135052	11425.8	22701.7	14661.7	1047.99	3394.99	179608	4344.12	6452.22	4756.61	46645.7
593.335	6.36842	64001.8	66219	58557.8	62536.8	66362.5	6884.63	27448.1	340505	55929.6	237767	3838.01	135279	6982.34	8411.25	15671.7	3184.53	13007.1
593.368	7.49707	16029.1	14902	14826.5	15308	12557.7	11932.2	22174.2	34219.4	15712.4	26339.9	15241.1	15006.7	12593.6	3929.19	4020.88	7988.5	7503.4
593.499	5.17061	18874	18817.1	19365.3	11006.5	6268.38	3006.62	2738.13	0	1792.6	1603.91	0	430.813	0	162517	82641.1	1272.69	7296.78
593.599	11.1697	206767	237376	194764	243238	231793	226539	218648	194185	229171	155154	93044.7	146695	238776	266295	191205	245051	218954
594.135	0.798721	29318.9	29828.5	31012.6	33167.5	34810.3	116320	0	0	24155.9	50365.4	11810.8	0	47971.3	2399.15	0	100004	147523
594.304	7.22487	48680.9	48427	49661.4	48452	53864.2	65919.2	95464.8	98449.9	47177.1	57712.2	70089.8	56486.3	46955.3	3556.61	0	24339.9	27444.9
594.338	5.58284	35899.4	39838.5	38116.7	36843.8	36931.2	5352.03	52681.4	3029.47	3711.8	2876.15	1024.96	0	65537.5	0	2167.11	1220.63	5342.61
594.602	11.1752	89777.8	94310.5	86518	99336	107253	96401	89199.3	77049	99946.8	66392.4	39297.1	65950.1	99247.2	116344	85895.2	110494	99220.8
595.093	0.730915	38766.4	40479.4	43027.8	41711.6	43442.5	18446.4	5147.32	256963	34996.3	66933.8	61605.6	144988	17416.6	5970.57	0	41090.3	30094.4
595.308	7.20735	36846.4	36383.8	38553.7	38485.5	39568.6	26183.3	78993.9	85700.2	28880	81897.4	38700.1	76021.1	17399.5	10329.3	46335.8	2113.56	10230.9
595.349	5.60251	79526.1	86679.1	86060.4	87794.9	88406.6	2947	96852.8	25555.6	15756.5	20483.8	2039.64	0	217070	1685.16	7737.65	2230.69	4745.98
596.255	1.49822	107117	109700	107107	116803	109993	369095	15270.2	80354.8	228230	76582	94979.7	21322.2	77931.3	48990	0	201506	145878
596.352	5.60089	29272.3	33156.3	32622	30445.3	30052.8	0	38047.1	7279.07	0	0	852.487	0	85161.5	0	2793.95	384.509	674.789
596.416	9.0016	42231.4	43529.3	46320.2	42201.8	47886	34693.9	38552.3	60881.6	64371.1	86761.1	63967.6	37697.1	44440.2	12578.1	16578.4	14922.1	19748.6
597.272	7.65888	46663.5	50578.6	49175.6	46335.7	49992.4	11761.4	99080.5	61635	193026	122892	2713.42	74608.4	16370.5	1546.46	21799.7	10874.7	7855.33
597.354	7.14421	62341.8	59744.1	61014	58185.3	62726.3	39481.8	60263.2	63206.8	17204.4	45937.2	91060.7	43827.9	70036.8	28370.7	0	79765.7	117318
597.436	11.0486	39948.5	36287.1	41184.7	38813.1	59149.3	31495.3	38271.3	52342.7	53515.3	6934.14	25532.3	44365.9	39273.5	38138.7	31176.3	48483.7	62875.1
598.251	4.8849	35324.1	36996.6	39265.8	37338.5	42771.5	25283.1	61000.5	34831.6	29584.8	38912.4	50186.6	17598.2	39257.5	20046.6	13237.8	56415	48908.6
598.321	7.18575	65080	66638.1	94414.9	65604.2	71717.1	46102.6	72396.5	91740.6	55479.5	84107.5	31295	81184.3	21477.7	43038.1	21613.3	16936.3	41793.6
598.382	8.7501	155796	64891.9	155826	139576	159007	93671.1	67611.2	67692.1	70297.4	57759.3	127135	83223.5	74024.6	43179.9	17638.6	26602.6	82746.5
599.394	6.76157	654647	661649	662966	630614	677842	1.06528e+06	909001	531271	481233	213395	961092	262639	425139	390741	497152	845512	1.13073e+06
600.292	4.48419	59049.8	63111.8	57007.3	59893.8	59366.6	32700.4	23716.7	126538	41936.9	82298.4	209982	2175.23	32525.6	77014.5	82128.4	31282.8	34424.1
600.398	6.76727	248941	256201	256153	251059	275564	410823	371386	203301	185059	88875.1	365953	111126	170601	153204	200883	336976	444749
600.469	9.21157	65808.9	64116.8	66327.6	59689.1	69614	51973	54444.1	52434.5	120606	79525	41862.4	40195.8	122107	86511.6	40911.4	97685.9	81131.7
601.4	6.77077	64147.5	64321.6	64180.2	62160.2	63425.5	98984.2	89879.6	52651.8	48140.3	36820.2	92955.1	47566.6	70447.2	37956.5	48446.1	82001.6	102847
602.303	4.88375	46068.5	50493.4	45255.1	49027.5	50753.9	43641.9	29472.4	71919.6	45276.8	69801.5	35686.8	33907.4	27268.1	12995	19304.3	76988.6	73632.5
603.353	7.68753	28559.8	29533.9	30642.7	28051	33267.2	26858.9	35733.1	33188	39464.9	23314.4	30444.5	36013.9	21797.7	16709.1	21132.6	20860.5	21997.5
604.294	8.16179	29576.1	31095.8	30911.3	27181	29293	33986.3	24246.5	36183.9	28190.4	21955.9	18929.3	29010.2	20158	15137.3	31545.1	18607.6	13445
605.44	6.76985	206216	216072	216017	214787	227510	351943	294194	174773	177152	361773	315180	93811.2	244133	128517	121924	292504	368874
605.476	11.7158	52043.4	63735.6	63232.9	50060	86014	418918	37658.8	69885.1	162118	1693.56	6865.77	37842.3	7175.25	5383.27	33595.6	32155.9	43971.3
606.445	6.77233	89032.4	92323.3	98528.3	88579.4	97308.4	144943	133594	49983.8	78610.6	145389	133724	64130.1	100551	59769.4	48674.1	117690	157342
606.48	11.7101	20376.6	26710.1	25863.4	22957	31570.4	154801	15253	28070.6	61622.7	0	5263.61	15068.2	4433.73	3423.87	13936	14136	18232.4
607.35	6.75743	91069.5	90441.4	84005.9	74172.7	91377.3	33368.7	60737.6	77225.6	76255.6	477152	15202.9	43008.5	33479.7	9622.55	9175.65	12565.1	15576.1
607.455	9.54481	31191.2	31341.1	32860.6	26656.8	35779.2	31625.3	37996.6	11017.6	21345	2748.51	24501.2	69955.8	0	30051.7	1217.29	34949.1	37955.7
607.633	4.53001	19851.9	20767.3	20275.7	19801.4	10051.3	14003.3	4958.5	0	1108.53	0	2219.61	0	42039	13943	0	119062	470.884
608.386	4.64225	90133.1	94219.9	93804.8	93548.6	94459.2	407903	96064.1	76192.7	58199.4	64267.5	42184.9	60067.6	53090.5	46857.3	63484	55280.1	82660.8
609.364	7.18108	28627.8	29050.4	28658.7	28258.4	33027.5	63820.3	38436.3	206080	22765.4	217260	61150.8	91457.8	57569.8	0	0	2209.11	2613.45
610.367	7.00125	42851.7	52063.7	48117.2	44508.6	46980.1	27390.3	51088.7	238910	43820.5	81012.8	24096.6	78922.8	24600.9	3103.52	2849.99	3670.08	4217.07
611.034	1.89117	31344.6	31338.1	31262.9	32780	31341.2	52888	0	0	0	0	5549.61	0	29949.3	0	0	0	0
611.266	5.21536	52475.4	57898	62049.7	58047.7	61038.3	63173.2	36488.9	0	29490	41914.5	85914.1	21837.6	199164	106572	77991.4	131703	207762
611.308	7.22396	59719	61610.2	64911.9	56819.7	69062.5	82396.7	121518	122777	57274.9	73144.9	86135.8	70947.7	57154.6	6328.63	0	7379.34	5442.69
612.312	7.22286	22063.9	25836.2	25029.4	25815.3	26939.4	33471.3	49964	43613.8	20556.7	28303.8	32947.8	26346.7	25510.4	1308.08	0	1025.64	3680.83
612.368	5.03776	39470.1	30145.8	37982.3	41601.6	44783.3	99293.6	7857.64	1231.55	41155.1	23677.9	12670.8	1032.49	29617.5	19638	99442.6	46790.7	29852.9
612.883	0.642809	33988.5	35910.1	39625.9	37799.9	39106.7	5964.45	40907.8	11009.9	11348.9	22671.8	54492.5	11581.7	35629.3	41404.8	19907.3	50309	34363.3
613.283	5.25036	212548	230383	254166	235106	253377	526757	124195	70407.3	218685	329813	957586	79295.4	1.4668e+06	412312	519804	664520	1.30101e+06
614.286	5.26664	66036	76004.4	78574.1	75936.5	80244.1	162605	34947.4	0	72578.7	109354	277635	0	448730	126245	164132	202574	393865
614.317	6.91361	110097	103411	106181	98301.5	114407	57582.3	193533	217457	118804	100720	57583.9	181072	73707.9	20003.5	35280.3	29993.5	46951.1
614.487	7.44959	64754.7	68537.3	70233.6	53420.1	70495.5	69571.6	48140.9	79464.1	210076	85908.3	17994.5	134911	6830.1	21088.7	30323.2	11772.8	1608.65
615.318	6.9226	38122.7	42151.3	39918.7	37068.7	43265.5	21000	65504.1	67220.1	42664.4	92298.6	22612.8	63682.7	27327.4	7955.58	23890.5	15153.4	18756.7
615.339	5.31109	54974.1	54810.4	53574.2	56039.1	61334.5	84829	8251.57	43520.8	43945.3	52094	133812	36999	200070	61319.3	77043.2	104413	175348
616.177	7.53983	201996	215733	212797	149367	182853	182658	240287	300382	117885	33931.8	548559	117421	338083	57877.7	28550.2	239833	133711
617.181	7.54587	78344.3	84865.1	88682.9	61029.9	74033.7	65991.7	105983	124014	49558.4	15540.3	217727	40246.2	132483	24092.5	11587.5	100345	53104.6
617.404	6.76224	205133	213270	211860	212263	225764	324139	291343	174685	161171	115466	174786	87867.3	135979	121818	95650.7	288734	370595
618.237	5.30536	931.294	0	0	814.732	11016.9	29794.2	0	0	0	0	57814.2	0	88557.9	28664.4	35892.2	42551.2	80339.2
618.408	6.76727	47484.4	84370.1	86233	86155.5	89098.3	132694	121535	72876.4	65479.8	51175.8	124625	62453.4	52814.5	50202.4	63865.7	113424	154636
619.242	5.305	0	0	0	0	0	38193.4	0	0	0	0	21051.6	0	27284.3	7866.89	11797.9	13383.2	25965.2
619.439	9.93779	75695.5	81602	76304.6	70929	84198.2	75005	77626.3	71720	83857.7	64161.9	75975.1	68225.8	80055.3	71564	70547.7	77724.9	76160.8
619.614	11.107	269118	288826	256084	310610	318763	310365	301685	345400	327844	222950	267851	202291	309283	311512	230820	307891	273647
620.442	9.94406	49322.6	45344.1	50798.9	44304.9	41587.6	43726.8	45240.1	39688.4	49987.8	37171	37900.5	37196.5	44215.2	43812.1	44439.7	43143.9	42559.5
620.617	11.1956	125393	124107	109992	133726	133687	138083	130895	116695	134606	57435.7	120080	70679.4	128342	149105	105013	135149	125370
621.322	6.82064	49663.2	49732	49651.8	46149.4	50021.8	17627.3	56842.2	76811	33294.8	71214.7	26645.4	109331	14469.7	18462.8	23523.5	30452.7	31473.1
621.323	6.41911	29130.8	28991.1	32063.1	30596.7	33316.1	16023.3	47167.3	46091.4	17587.6	43316.6	32159.9	45943.3	9839.75	17066.2	13088.8	32044.6	42103.1
621.471	10.2602	62050.3	50189.8	59861.3	40975.8	70800.7	237929	7071.9	93209.8	150432	3238	0	38629.9	0	3795.25	13721.9	14786.9	6751.02
621.62	11.0397	24295.5	30879	26073.2	28585.3	32570.2	33489.9	29559.2	31664	30691.1	14836	27574	19839.5	32830.8	12794.9	23181.4	31117.6	27900
622.166	0.897739	122344	119775	132755	114386	129212	674471	7873.71	97403.3	163389	158303	137799	39116.6	199314	46564	2382.19	320549	396762
622.381	8.35373	97312.7	93597.2	90427.5	83174.1	97149.5	115485	65638.3	104632	73490.9	95086.3	186315	106431	96935.3	53904.3	24446.6	45955.7	96623.8
622.475	10.2482	13492.2	6339.77	9497.91	0	16026.8	81568.5	0	26427.1	59501.6	0	0	5830.94	0	0	0	0	0
623.165	0.898507	25151	27370.3	23070.6	25738.7	22671.2	169204	0	0	39736.5	44398.6	7710.68	2088.79	34508.8	1081.81	0	49264.9	109330
623.284	4.86281	60650.5	66041.9	68417.8	66393.9	72944.2	63926.8	43033.5	5806.18	40683.8	53192.9	126262	38815.2	60258.3	47530.4	60961.1	71568.3	71011.4
623.384	8.34457	35783.5	29122.7	31395.5	29377.6	29214.3	32793.9	24398.8	34079.1	21520.4	35304.1	67268.8	32572.5	33654.3	18878.3	4924.93	13932.6	78108.2
626.23	2.57663	14650.3	14233.8	16949.1	14572	14553.8	15990.9	14492.4	554.536	11516.5	10123.6	16374.3	4285.35	7218.04	5492.96	7092.01	13342.9	19961.5
627.223	14.0416	23632.4	26681.5	26006.9	24258.1	27272.1	46964.3	15245.3	34619.7	8228.14	31869.1	44554.7	14295.6	25612.6	10424.7	15841.4	17402.3	25220.9
627.335	8.34855	17924.4	14547.8	15725.2	14847	19738.9	7446.97	11780.2	12720.4	6784.38	14740.6	33190	16993.7	19885.6	14203.1	0	11981	25065.6
628.196	11.6013	90495.3	49032.7	24668.7	114561	121016	52297.2	10207.9	8880.36	8929.32	2241.7	6340.99	60965	17308.8	68566.8	10709.9	9095.51	6922.68
628.332	7.23437	105079	107285	114953	109229	111325	176821	256219	164426	102657	131822	109752	141345	136491	7202.56	759.954	6480.43	4989.24
628.379	6.94643	28268.8	31081.1	28307.4	27008.2	32094.8	36838.7	30270.4	82353	60176.4	23488.2	13514.9	34732.3	13346	3653.61	6204.97	4723.28	7189.42
629.196	11.5438	50756.8	28231.8	13864.2	65074	69053.4	33310	8929.16	7402.35	7481.13	0	1030.83	22336.8	5415.22	41262	6660.8	5314.54	4748.42
629.226	14.0372	10108.5	8319.84	8761.93	9388.51	9313.34	15229.3	3703.6	14825	3773.7	13688.4	15656.2	6364.58	9771.02	4769.22	4652.01	7086.66	9613.04
629.335	7.23151	40482.7	42362.3	41179.8	37222.8	42537.7	66321.7	96664.1	58865.2	40370.9	44140.6	42029.1	52755.4	50879.8	3475.07	0	1020.26	2109.08
629.403	11.5376	29227.3	31651.5	35010.6	35578.2	39029.2	32362.3	33428.5	31535.3	40754.6	7598.98	30893.1	29160.5	38170.4	3907.44	26497.9	34259.9	63373.4
630.194	11.4805	38024.7	17031	11406.3	46978	50553.5	25463	6693.44	5197.9	6347.67	0	317.226	12472.7	4101.33	4015.97	5426	4976.05	2280.21
630.362	7.16293	76873.3	62076.8	17642.5	20692.2	35175.8	55115.3	179105	131286	53164.3	19299.6	84733.1	101737	41735.8	2628.43	1264.46	971.99	5565.56
630.381	4.6157	25128.3	27574.6	28288.3	26739.3	29682.9	88234.9	5088.2	461.315	32656	8283.51	0	0	5917.69	9242.96	151931	16707.9	6616.81
633.284	7.20658	458980	470422	483505	498558	527282	361292	805136	2.0919e+06	721268	459664	300402	1.055e+06	182775	27050.3	93434.5	33402.1	59503.3
634.288	7.21072	188917	180073	195207	193734	198101	157023	316383	820148	288523	181405	107043	399265	70442.4	10220.8	16368.7	12532	24193.5
634.877	0.663785	38574.6	40183.4	43167	42448.2	39306.3	5549.28	83735.1	205366	89228	71719.5	62090.7	268990	32397.9	26569.8	448.705	25106.2	8165.08
635.293	7.20293	76175	76431.5	73206.8	83631.1	84848.1	64185.6	137194	289343	117208	45215.8	65635	149357	52771.4	6339.16	42335.7	106822	75132.4
636.196	1.2327	20084.9	20563.1	21142.9	28503.4	30533.9	316017	0	34460.6	3287.43	11933.2	41888	7085.36	36477.7	12939.7	0	159054	148539
637.381	8.33664	16867.6	16720.9	15506	15500.6	18380.5	0	16363.4	22924.2	19823.8	17348.7	25446	24121.9	19496.3	6745.72	0	2742.94	9826.5
637.867	5.06908	88373.7	70476	61328.9	92904.6	55400	43592.1	19766.2	0	9667.48	0	23720.5	0	171420	72759.6	0	649377	286511
638.37	5.11496	64729.8	70735.3	67058.6	70624.2	75289.1	11848.6	15567.9	0	7719.5	375.877	37639.2	356.318	17307.9	78229.5	4318.04	151108	32218.7
638.392	7.68913	36102.4	37051.5	36228.1	31611.3	36577.1	32085.9	45177	47640	49812.3	40856.1	34335.3	48577.8	25004.7	20333.2	25571.4	23229.9	24200.7
639.193	4.87027	39574.3	42609.1	40530	43430.1	44227	51145.5	37328.3	29959.9	42719.7	41011.2	34817.5	40715.5	27530.1	31364.8	26323.2	53629.8	51814.8
639.324	4.706	151636	161175	166671	155706	162009	99769.7	120072	77227.6	227256	175177	210737	100323	55500.3	120328	120736	173130	232232
639.886	0.598788	18414.5	22810.7	22949.7	23500.9	23459.6	10803.2	12043	723.361	505.787	7713.57	28981.6	0	25959.1	31533.9	54767.4	53296.3	53965.2
640.347	7.90111	27416.7	26657.5	33402.5	28156	30874.6	9348.93	5155.79	76852.4	51164.7	49943	24954.9	36506.5	12637	11672.8	11768	7287.38	13679.1
640.887	0.598269	27377.1	31706.6	32503.1	30481.8	29899.6	13920.7	16229.8	0	679.611	7860.61	37036	0	37072.8	43818.3	70091.5	72359.9	71892.9
641.352	14.0375	16306.9	20701.9	20586.5	19107.7	16801.9	17821.4	26765.3	20585.2	15706	14163.4	16733.7	33458.3	23157	4253.04	13007.9	7489.27	7605.29
641.885	0.600292	16798.5	17631.9	18331.1	20269.8	20466.8	7193.04	10429.5	240.412	335.704	5551.74	25825.9	0	25689	27689.5	46706	46597	46895.1
642.21	11.0968	166691	464.185	0	183125	170417	0	0	0	0	0	0	721.377	0	0	0	0	0
642.279	5.15684	28471.2	31145.6	31356.4	33473.4	31222.8	22985.8	24073.4	0	22982.6	22048.6	38085.6	5371.15	17964.7	19103.1	23885.2	23349.1	21072.9
642.422	8.3732	16876.5	20301.4	20545.1	14979.1	17565.8	7085.43	35770.7	15536.1	16003.4	23583.2	15249.4	34433.7	11148.7	8649.42	18078.3	11678.4	18264.1
642.871	4.90557	58653.8	63349.6	63642.2	65862.8	71959.6	88623.6	38832.7	0	21366.8	119644	158292	0	91938.3	6255.42	9562.06	17910.7	71841.1
642.985	0.786526	42779.4	39194.9	40264.9	41529.1	40572.6	0	9113.97	39334.7	35064.9	36154.2	61727.4	20209.6	85834.6	59176.8	34810.9	77874.2	11339.9
643.871	4.86274	21014.2	21734.9	16451.2	19307.3	16888.3	30089.9	13964	0	4638.29	2450.18	47002.3	1963.7	28587.3	3957.6	9137.19	16063.5	14198.1
644.247	2.86601	46998.7	47739.9	48726.3	49593.1	49811.1	49180.9	61326.3	3148.56	26557	34455.4	58246.5	27954.5	54445.7	31946.9	21530.4	71626	84114.9
644.497	9.18948	36185.5	47929.4	46678.3	47955.5	53118.3	18255.2	44349.7	20301.2	86246	58621.4	35930.7	14703.2	89759.9	68191.9	18447.4	74963.9	70308.2
644.545	7.63028	116705	112542	106415	84986.3	105118	19247.5	56126.2	50888.9	215663	109831	789.313	275106	9647.65	31956.3	12115.7	11886.2	8305.62
645.253	2.87018	16221.1	16289.2	16460.8	17590.3	15673.4	17190.2	23039.5	0	9722.47	10366.4	21793.8	8805.97	17057.7	11437	7729.85	25024.4	27683.6
645.398	9.59413	38983.3	39576.8	44193.5	36957.6	49991.5	6802.53	62356.3	26732.7	27321.4	24673.8	18330.7	89362.2	20732	29143.5	30979.4	52389.3	49491.9
645.552	7.63106	43910.3	46976	45262.9	36544.2	42826.9	5278.46	23760.8	19503.8	90472.4	46030.2	0	109312	920.317	4420.73	2566.22	1475.48	705.298
646.245	2.86915	18882	22042.3	21497.9	20928.5	20393.3	17794.7	28275	1168.65	11121.8	11542	23902.5	9135.16	23340.3	12794.1	8746.87	29597.3	31586.5
646.399	9.5998	14804.6	22916.7	20284.5	14728.4	19366.2	8292.19	30313.7	11784.3	0	8812.06	11170.2	31486.8	19587.7	10784.1	15221.4	21309.1	20880.3
647.198	7.38691	605648	647730	648225	580148	651118	48406.7	1.56029e+06	823293	629234	692601	380256	1.16081e+06	394079	46618.6	33907.8	132576	145470
647.51	7.75575	100869	112802	195186	180201	106806	100189	210681	155724	136423	22885	85672.5	225770	34511.3	113034	45667.2	93863.3	100919
648.293	7.42767	323781	328376	333377	300285	340802	113008	595858	350673	431318	425302	140897	507784	167625	83428.8	70432.8	39073.2	94716.1
648.375	8.0175	151010	152431	150894	136796	161794	90591.7	54677	212126	467719	429405	14652.9	326588	86554.2	32845.7	46170.5	17352.9	45963.7
649.272	7.41804	115658	91599.6	94598.1	85068.8	92863.2	48231.4	148827	94437.2	140192	135037	33933.1	163883	55499.7	32958.2	31220.5	10763.5	34654.1
649.298	2.85932	54394.8	55794.1	59817	62812.4	58150.7	92019.8	40842	4682.23	58827.5	68451.4	37399.9	18619.2	20413.2	19255.6	32022.6	48703.6	76638
649.319	4.74031	53812.8	58915.5	57265.7	56700.3	61181.3	45736.6	13103.4	6184.83	106781	37615.3	13801.9	8308.67	11175.1	64405.7	29527.7	107768	188023
649.379	8.01322	60809.5	60387.3	61899.5	52655.5	64502.8	38246.7	24473.8	79026.3	190641	164327	3360.08	133212	33655.7	17437.5	21672.6	8158.58	19770.1
649.843	14.0485	13680.8	16463.3	18043.2	15668.4	11591.6	17916.1	23070.1	20944.7	12783	14068.1	16028.4	26708.6	18610.2	4310.4	8297.06	6935.4	6708.08
650.314	7.36156	496646	512465	510217	462392	506994	411924	393053	536085	1.51142e+06	1.07061e+06	34184	909871	351986	199589	153552	47519.2	380103
650.39	8.48769	96653.1	96740.5	89239.3	92478.4	96418	81030.1	68839.5	63190.5	229951	63636.5	0	275028	23160.5	31603.1	30362.1	20104.7	73195.1
650.391	6.99316	209821	203464	201403	188639	215476	179018	228899	267719	537299	410090	13599.8	419242	159230	68575.6	46933.5	20726.6	85316
650.391	7.51472	265282	270841	276727	252969	258185	175766	156485	395457	882278	692262	22168.8	523130	191079	56705.8	88320.2	24097.4	93231.6
650.857	14.0358	24466.6	30118.4	23118.2	23502.1	27313.9	22968.9	31870	25937.7	19878.8	20007.3	15716.4	33961.2	24574.5	10229.1	18335.3	17847.6	16058.3
651.227	2.65577	12511	10483.8	11730.3	11611	12812.4	44022.1	3404.78	0	13790.6	13243.7	4608.45	0	1740.02	7481.16	26423.8	8262.8	16898.1
651.318	7.3629	192056	200107	194979	176307	203016	159635	216910	212837	552202	404550	16011.9	335118	135632	62186.7	61285.6	19434.5	147733
651.36	5.17061	150237	149031	148470	153593	154223	173120	142376	0	88703.3	5149.97	250762	1701.48	115910	109187	116553	184013	205442
651.394	7.51472	103239	103018	103484	97743.2	102730	69575.6	64300.1	169931	334302	267037	8382.78	205233	73833.6	23407.2	36522.2	10603.8	35694.8
651.394	6.99316	81666.6	81210.3	82715.5	77160	80594.4	69873.1	95070.4	107895	203525	165157	6855.19	155654	95492.7	25613.8	15449.2	10959.4	29810.4
652.132	0.807564	45135.6	43521.5	46754.5	51407.1	48869.1	582729	0	0	54801.2	68688.8	16593.2	0	54397.6	601.499	0	67094.5	44944.3
652.322	7.36807	55532.8	58412.1	57441.7	54721.9	63776	56885	70130.7	62507.1	156714	106448	11793.6	100207	46104.3	20282.7	24665.4	9132.23	28901.4
652.406	8.02376	36384.6	38632.4	39445.7	34389.4	41276.3	15752.2	50134	33649.5	83562.2	34943.1	4941.05	75547.7	33694.9	12813.6	18058.2	9014.59	35042.3
652.408	4.75578	57497	57347.9	58705.5	57717.7	65680.2	285743	54652.7	35969.6	37025.4	36733.8	95257.1	30625.5	45569.9	27455	41462.8	32646.1	40735.9
653.337	8.01182	27303.6	26843.6	25168.3	23767.7	23432.1	14074.8	17000.5	31688.7	69836.4	57818.4	0	48895.6	15690.3	8297.24	5063.5	4937.18	15906.6
654.175	1.02488	27769.3	29520.9	30826	31004.5	22297.5	342331	3920.18	33403.3	59579.1	30751.8	36317	14059.4	71291.2	19317.6	1399.67	115182	106896
654.454	7.54631	28050.1	25252.1	26822.9	26800.7	30097.3	27082.1	32261.3	30947.4	27046.5	22500.3	30296.9	27592.7	17931.6	17236.5	19799.8	31153.1	29934.4
655.173	1.02939	7544.89	6762.59	6684.33	6774.85	3200.85	91862.8	1177.05	7906.41	13211.8	5558.74	8603.19	3173.26	17471.4	5228.84	0	30225.3	31328.1
655.268	7.36094	60394	62743.2	60391	50122.5	59314.4	49638.4	33530.5	59274.6	149511	112034	4945.39	91055	43773.9	14131.5	19174.2	8616.15	24880.2
655.391	8.33354	31602.3	31771.5	32689.5	27427.3	34216.4	23211.9	30830.4	49064.4	45489.7	38929.2	49755.8	49562.3	42749.5	13803.6	0	3439.57	17292.8
656.437	8.56782	13240.3	17916.2	17936.5	15281.5	15381.3	7939.77	48627.7	4042.8	0	7624.34	18405.9	41204.5	2195.81	10212.7	13911.4	18151.6	16384.5
656.866	0.598662	11307.8	11900.4	11211.5	11282.6	11510.2	2768.41	6004.09	192.087	0	2021.24	11144.2	0	14405.7	32991.3	37465.9	21728.7	19865.9
657.322	3.00437	45460.1	49830.1	49479.3	50785.7	56057.4	81794	15025.8	0	145014	42245.5	9805.7	0	12934.3	19461.7	28903.9	92088	97040
657.434	13.1603	50133.6	64683.1	54871.6	68587.1	68514.6	45665.8	50123.5	39250	74719.6	44424	46877.5	77195.4	66236.9	61836.6	43639.1	76654.4	93638.6
657.867	0.598662	8980.66	10599.3	9305.84	9681.82	9021.61	1960.84	5895.45	677.182	188.99	3148.13	9809	1868.42	11868.2	18611.2	22536.6	16370.1	14304.9
658.346	14.0473	37179	39589.8	36031.4	37221.1	40419.4	31168.4	49365.8	40319.2	31175.8	41045.6	25880.1	51817.8	34537.3	19370.4	35067.2	26214.5	26196.2
658.437	12.9796	28008.6	26214.7	27187.3	28190.6	31950.5	16139.2	29604.8	17671.9	24024.8	0	0	30689.1	20093.4	0	13092.4	34377.2	40461.4
659.347	14.0401	30995.5	32167.1	26957.2	26359.1	30180.1	22023.4	41261	31849.9	21735.7	28767.4	22100	39097.4	29899.9	12950.7	29325.2	21713.7	20419.2
660.347	14.0369	14087.2	14315.7	12401.6	12482.5	15477.4	8498.2	20099.3	14241	9397.23	12378.3	7041.77	17969.1	12820.3	3434.21	11327	11515.8	10356.4
661.352	8.05765	47055.7	84988.3	91417.7	48442.8	81187.1	81973.9	234908	89025	78351.8	80798.4	74086.1	90709.4	52026.6	24093.3	25818.6	7069.93	29809.9
662.23	5.1943	18398.7	18983.6	18850.3	16161.3	19658.6	8370.98	7916.16	0	13226.1	2619.26	7141.49	0	10448.4	24016.6	10008.2	19636	14997.7
662.385	8.05724	21958.6	21418.2	21342.3	19265	33545.3	33253.7	90971.9	33462.9	32781.5	30959.6	26737.1	32925.5	20787.4	10032.8	8857.17	1309.31	8280.63
662.425	9.94406	38966.9	27979.2	13211	0	0	1475.18	0	0	0	0	0	0	0	0	0	0	0
664.303	7.17186	59949.3	56420.1	63044.5	57765.4	64473.1	23895.4	61807.1	85215.1	132851	201831	8909.61	63957.2	42665.5	27845.6	24683.4	9961.32	36146.9
665.283	5.06231	59510.8	63336.9	58110.3	64658.7	67249.3	28942.3	71587.3	29433.6	48159.5	59232.4	24099.9	39541.4	45779.2	33918.9	35794.7	72691.1	91647.5
666.306	7.21437	36392.5	34953.5	34501.5	32063.9	36681.4	22397.9	31088.7	38476.4	82026.9	74006.3	2145.84	49028.4	25139.4	18017.5	0	8178.67	18003.2
666.386	6.49668	235985	234548	230282	233353	237500	194787	176381	192247	599769	359069	22360.5	384359	161600	147042	189406	29735.5	98404.3
666.828	0.664	6883.35	8398.68	4701.43	4767.89	4159.99	4076.26	6999	7689.13	8540.58	4868.39	2088.6	2374.94	5740.47	3140.09	823.067	1312.32	1924.05
667.298	4.89804	58076.3	62052.2	56040.6	57740.9	64065.4	29475.3	62495.7	62740.8	39764.7	61212.8	47124.7	52281.5	46464.6	40166.3	41708.5	79266	106408
667.389	6.49478	90722.2	88302	87715	85014.4	92024.4	76295.3	70062.6	72772.5	231474	131307	6412.36	148469	60758.1	54582.9	75636.4	13419.2	39336.4
668.303	4.89693	23656.7	25991.1	24584.8	27052.3	26074.7	15709.4	27171.2	25871.2	17985.6	27474.6	17455.2	21288.8	19920.3	12397.5	16411	34630.9	40712.1
668.401	6.27132	101120	98113.6	102352	105632	102537	60858.9	100790	112293	225589	113387	13206.5	137102	103826	29583.9	64632.7	17029.7	55713.1
669.178	7.39199	23140.7	24761.8	25649.5	19442.4	23641.6	3130.49	89974.4	16275.3	16875.9	20575.4	16350.7	28505.7	10213.8	488.652	759.691	2903.85	4957.12
669.491	7.61582	48404.5	52631.7	47532.5	42281.6	52225.5	49234.7	88732.6	45286.7	42815.6	3848.1	36622.8	75947.9	23147	37472.7	25965.6	54353.9	73505.9
670.382	6.23882	54710.2	55887.8	58423	53660.5	60234.3	23638.9	87109	44911.3	57498.9	28418.8	38424.2	80136.8	29819.1	49795	101935	70371.3	55804.4
671.375	6.24283	22375.3	21953.1	24032.8	23783.6	26321.4	21038.2	38571	19358.9	47331.5	26219.6	27218.2	30177.1	20512.1	19313.1	43240.9	33941.6	29250
672.343	6.48839	11164.8	9321.88	8711.71	7699.28	11089.9	5128.75	5540.4	4426.31	17715.6	11497.2	0	7729.2	5006.23	3639.23	8874.89	0	2403.14
672.417	8.43376	463433	463936	482313	419949	488431	333148	465073	724634	250126	563620	387909	731125	273717	102242	25771.9	24134.5	119069
673.421	8.33882	158660	161456	166738	142861	166867	112952	160864	247611	226824	198220	244807	237410	207348	57373.5	20608.2	19426.3	75308.7
674.424	8.33419	40260.7	42840.1	41743.3	38730.7	43837.2	27676.7	41930.6	62958.9	57556.8	49215.8	62873	61538.5	52417.4	17242.6	0	5593.94	23363.2
675.264	7.11414	27926.3	26641	29474.2	24095.7	28507.6	1473.64	45581.2	14114	13146.1	17011.2	10369.8	25801.6	12985.6	919.308	0	3078.79	3150.03
675.542	7.59367	114369	112474	129954	152440	168937	170459	167163	266371	275353	245742	125799	244680	99379.8	38489.6	182071	40725.6	16978.8
675.676	12.4327	15486	17439.7	16669.3	18163.1	17426.8	8738.24	9721.77	7782.18	18654.5	0	45453.2	7429.26	16416.3	430.865	3863.76	3167.46	42673.7
676.545	7.59293	49861.6	52244.9	63975.3	68469	73581.2	76785.1	77661.8	123184	121569	108046	57207.3	104827	46486.9	17635.9	81118.6	17601.8	6569.78
676.68	12.4395	8039.42	7860.44	6562.95	8481.59	9451.23	1406.42	4458.4	2396.91	9135.91	0	21291.9	3090.45	8843.93	0	1670.13	1530.91	21641.2
677.283	7.95768	64207	63875.2	68997.6	54024.5	52301.3	4674.86	135306	34364	70738.9	61257.2	3663.48	39454.6	29103	635.323	0	9447.84	8724.9
677.372	8.33882	209157	200997	203933	161756	207339	119858	204521	235570	242975	221933	309371	261117	296481	99111.5	24056.8	29147.9	124834
677.557	7.60366	99548.4	102486	112107	113944	118984	164692	126243	120969	143653	231182	152309	179777	127961	34035.5	102501	22815.8	13391.5
678.377	8.33735	71244.6	66887.1	71842.2	62946.4	73121.5	42900.7	66632.6	75702.4	82710.9	73808.8	105596	92503.6	100351	36768.3	0	10468.4	44412.3
678.385	6.64059	88393.1	88966.6	85936.1	86309.9	98308	40230.5	53739.6	5504.57	31244.5	6649.09	4290.04	34435	23381.7	287815	433501	48478	290150
678.482	9.26835	26191.8	24430.9	27174.2	26317	27161.5	13016.8	26459.1	6223.29	35829.4	19795.2	10598.1	8172.74	41115.6	32317.2	12112.8	42527.4	36170.4
678.561	7.6033	40977.9	44762.8	46334	48287	49217.4	69640	55078.7	48671.1	63816.5	101130	68368.1	73459.6	54966.5	14277.1	43060.4	7707.76	3858.7
679.251	7.12483	235169	241868	244073	234824	239238	26809	737195	401855	380352	424736	208330	565355	145269	13941.5	0	45177.6	30410.8
679.382	5.24858	33142.3	33154.2	30581.5	36451.3	32055.9	69450	20884.8	0	28735.2	4599.9	81217.8	0	151142	39729.2	23082.5	34763.4	112802
679.388	6.64068	39208.5	40575.6	36799.4	37596.7	43013.1	18099.5	26847.4	2413.7	15069.2	2965.81	3517.3	15018.9	11843.6	109602	182594	23163.1	116667
679.391	8.04651	87852.9	92765	89289.3	79876.3	96503.1	139272	60331	119752	114465	110067	121777	120056	84385	38696.2	6482.3	8110.56	30672.3
679.512	5.01967	21238.5	21967.1	22008.5	24938.5	27338.4	19351.5	26205.7	11283.3	21718.2	19630.5	25700.2	21520.5	30294.2	34096.6	24479.8	28556	25977.9
679.563	7.59772	7579.8	6625.97	8631.44	8817.27	8494.26	18498.8	10116.4	11821.5	9627.22	15342.1	14567.9	13942.5	11360.3	0	9085.96	0	0
680.265	7.11513	97638.4	88078.4	87114.9	87686.9	96792.1	12064.1	281588	170003	134415	163059	62425.3	227327	50091.8	3428.08	0	15869.3	8516.03
680.395	8.05065	32935.5	34466.3	32129.3	30165.2	36475.2	49714.4	22182	41135.9	43951.1	39475.8	45649.7	42197.4	29095.3	15128.9	3551.56	2572.96	13603.4
680.399	6.29362	130385	86367.5	91730.8	84594.5	96492.5	92930.2	122974	17228.7	63102.5	21909.3	15177.1	64293.1	96764.1	202052	245525	51406.1	328763
680.4	6.6614	95248.3	94771.1	92864.8	85400.6	95628.5	87374.3	174929	9650.13	73180.3	18092.4	6441.88	53387.2	49750.4	156220	165946	88461.1	147476
680.871	0.653594	22899.2	24149.2	25095.9	24292.9	24217.9	2606.27	31936.2	9724.96	9153.87	17986	41018.9	13144.5	26175.3	25590.2	1168.57	25684.4	12167
681.402	6.66243	36538.9	37270.9	36661	35048.2	36798.3	35536.3	67675.4	3312.49	31424.5	6356.6	1985.36	20728.5	19565.1	53470.1	57163.4	38626.1	55843.9
681.402	6.29115	36492.3	34567.4	40498	36154	36269.8	39038.4	48221.9	8458.84	21762.5	9240.22	7404.27	29585.7	42145	77789.6	99983.4	34779.3	134374
681.494	9.44483	12219.3	10138.6	14668.3	11437.3	11473.1	11498.9	20202	21264.3	9534.71	0	6848.65	35766.3	0	10027.2	0	8944.37	8212.99
681.873	0.653943	6208.54	6361.42	5809.09	6307.2	6219.19	525.561	7770.06	2214.75	2690.81	3340.73	8897.68	3283.57	5779.48	6918.48	465.408	6630.95	1759.55
682.41	6.32147	58220	74131.9	52606.5	51826.6	63805.7	48492.3	153407	24510	53010.3	42742.9	22915.2	51260.1	100950	80128.2	77269.6	63805.6	84731.5
682.413	4.54005	39250.7	36171.2	39482.5	40053.9	40034.4	22719.1	76349.5	50561.6	122660	37839.9	0	51380	0	7848.98	10485.8	10361.1	6436.24
684.195	0.983824	41913.3	42423.7	49488.9	29787	40451.1	90094.4	31994.5	142119	31603.7	27966.9	208726	88988.8	145024	51537	0	212970	335211
684.367	7.20634	38380.1	37452.8	37987.6	35901.1	41595.9	117092	26028.8	58015.6	81618.6	71539.3	38311.7	30248.4	24296.9	52804.1	0	41958.2	16524.7
685.455	11.0976	2430.12	176966	69876.3	2344.68	5762.47	176810	67132.1	47426.4	24182.8	11987.4	74712.6	106110	109518	18745	117915	82353.8	134208
685.459	10.5786	2538.36	182233	199518	6644	5126.05	215679	124003	154647	235590	91865.2	292104	178044	235912	165556	322555	250303	410662
686.188	1.12245	36171.7	39048.6	40281.1	39499.7	38513.5	386360	4799.49	96673.4	65490	32399.4	64196	27658	79962.9	29995.3	3686.29	124729	62964.9
686.397	7.44005	187006	188985	148873	133378	136322	157170	117136	72829.6	208728	251298	130585	145116	152775	44090.9	129606	28885.4	21400.2
686.456	11.0991	1503.09	24042.4	54092.7	1180.66	2815.2	31974.2	39096.7	35187.9	33627.3	3707.97	2397.16	43757.7	48737.9	7405.54	24024.5	33430.1	36466.8
686.464	10.6045	4920.45	92417.3	119167	9537.16	6397.04	102066	77490.2	71377.6	69600.8	48191.5	131317	77427.7	126683	101834	142343	115189	179654
687.399	7.43989	84943.1	87074.2	69468.1	58860	61177.1	77252.9	51751.6	32849.6	96084.5	117330	63611	66776.7	67689.8	39098.2	59145.3	14197.6	9903.48
688.405	7.43934	22192.2	22590.3	19130	17187.3	17570.7	18331.6	14860.4	9280.76	26326.8	30053.5	15890.9	16955.9	18265.5	5592.42	19138.9	4983.19	2259.69
688.531	9.15608	33251.3	31555.6	33247.3	33395.3	32141.8	15640.9	31587.7	7594.66	59525	40311.7	1961.11	6468.28	56927.7	47762.4	13417	45624.4	42004.9
689.209	0.752349	2.17141e+06	2.25749e+06	2.31158e+06	2.40419e+06	2.36924e+06	124359	463390	4.31554e+06	200586	447606	3.35164e+06	3.44589e+06	292281	661050	324828	4.21802e+06	4.66857e+06
689.336	7.12239	138432	137249	143303	128957	150883	84264.7	125325	236737	132208	156749	128747	273599	50072.6	69896.6	62578.8	93313.3	106143
689.497	10.7802	63156.4	62421.8	78763	66856.5	100501	67390.3	33418.9	49458.9	30792	14830.7	114190	31582.7	65328.9	102847	95518.3	122362	125892
690.214	0.740063	607362	623445	60312.2	656161	657290	35305.7	124345	497235	53925.6	115026	912282	947221	79069.1	43378.3	1793.36	151153	1.30761e+06
690.335	7.12297	56887.4	59861.4	58762.4	59025.6	63321.4	36357.2	52794	95998.8	58299.5	66845.6	55010.1	112578	22379	26425.2	12072	41814.5	41873.6
690.499	10.7838	28292.8	24851.1	34107.7	29815.4	40486.7	31588	17477.3	23056.3	13748.4	0	49207.1	16149.7	26681.8	43507.1	36861.7	54722.1	57290.4
691.217	0.69139	38347.1	182717	17874.5	18357	20285.1	9828	36316.4	153482	14911.7	34892.8	56631.6	271553	21993.3	10718.2	0	44143.9	41937.4
691.338	7.12444	20563.1	19669.2	19791	20277	21358.9	12172.3	15302.3	36080.7	20991.1	23338.4	17741.1	36612.5	8342.48	9106.81	0	14690.2	16741.2
692.346	7.10238	22906.1	22612.3	22107.5	20466.8	22323.3	8723.45	29018.4	29921.8	17347.6	29956.3	22365.5	35751	7866.94	18224.3	0	15158.6	21194.2
693.278	7.97304	80322.5	73119.9	74063.9	65343	80362.5	3169.27	210482	21474.9	31408.4	53555.9	58456.4	78559.5	37785.8	4713.1	0	17505.5	18092
693.356	2.6468	36106.1	38103.4	37307.6	39614.4	36823.4	55714.3	943.923	0	17126.5	8467.26	4379.58	0	11168.9	37264.2	13797	105562	138308
693.363	5.19715	32315.5	30939.9	30326.2	34655.5	33037.4	36893	33392.5	0	26596.9	35174	13022.2	11073.9	29228.5	37320.3	54850	36321.4	57685.6
694.28	7.97864	31613.4	31655.3	31880.8	29351.4	30428.9	0	85220.8	7807.9	13991.7	25815.1	24634.2	34043.6	16864.5	493.957	0	6087.73	6311.63
694.402	7.65654	231574	227829	229038	210299	236237	400314	131932	347067	311788	265887	359911	260147	202751	112757	19118.9	22686.8	88407.4
694.499	7.16922	25038.5	24771.2	22233.4	19036.5	23736.1	0	12251.8	1461.03	11827.3	638.363	0	29666.7	0	8707.88	44167.2	0	1886.09
695.379	5.10494	240762	246352	254590	235416	250017	194656	167350	88531	401849	380342	145976	84060.4	140645	301608	265759	251449	327633
695.379	5.50798	129737	132750	136394	136789	136934	242055	156280	40668.3	107221	83921.6	465544	32437.3	227185	68471.9	129844	330972	473336
695.406	7.64659	85329.7	89693.4	85859.1	78463.6	89151.9	144501	51981.4	130668	119008	97894.9	133947	98656.2	77753.6	40252.2	10384.1	8361.44	30963.8
695.507	7.16891	9600.78	12002.8	11401.4	8987.42	10165.7	507.326	5516.43	987.731	6154.33	307.416	0	12575.5	0	3113.16	10296.4	0	0
696.087	0.797839	18372.9	17763.3	20097.8	15750.9	20073	37993.9	0	0	27687.6	12518.4	5356.22	0	29753.7	811.936	0	25038.4	2835.17
696.418	8.05472	2.30748e+06	2.35196e+06	2.35616e+06	2.14573e+06	2.49114e+06	3.76263e+06	1.48336e+06	2.97129e+06	3.07342e+06	2.79336e+06	3.36253e+06	3.08312e+06	2.20869e+06	891610	157471	142339	723176
696.846	0.654108	12626	13516.7	14607	11946.7	10661.9	3578.7	13131.1	2573.57	4881.32	7553.42	13981.2	2003.27	14658.3	13101.7	1969.81	13274.7	15348
697.105	2.14988	35914.7	39885.1	38473.7	44038.1	40900.2	52717.6	41251.2	3483.48	25624.3	18412.8	42214.6	11602.3	29975.1	16633.1	19697.3	41766	49927.9
697.421	8.05427	826980	847975	852074	752491	871006	1.35661e+06	536117	1.07227e+06	1.10187e+06	996993	1.19663e+06	1.11656e+06	769258	317370	56965.5	51213.1	264041
698.108	2.15973	11648.4	8960.87	10014.4	7889.07	11014.9	13788.7	13000.1	540.461	6244.07	3305.48	11224.6	985.196	9327.75	1682.82	3989.11	12855.3	12955.1
698.423	8.05223	204506	215296	210023	183907	220784	328077	133083	264555	271235	242133	297130	279170	193313	82154.6	14691.3	16903.7	68910.7
698.433	8.55982	189905	190147	196623	176974	202141	437767	141485	178085	189868	186295	351053	229902	199689	72367.2	10401.8	17335.7	64695.5
699.357	7.64949	86714	79726	82031.9	76127.2	84060.5	140026	47618.3	89861.2	101409	96019.7	118165	81106.2	75858.2	41881.1	6779.47	9528.79	36011.1
699.427	8.04652	41831.3	41218.5	41475	34799.8	44472.9	61678.4	27209	48947.8	49195.6	46986.5	54634	55077.5	38764.7	16343.4	3719.23	2561.55	15391.3
699.437	8.56016	67537.3	61749.1	69340.7	64094.6	70490.9	164337	52431.1	56423.4	66206.4	64321.6	128087	80246.3	65429.9	24684.9	0	5764.52	28431.8
700.333	5.11071	32446.9	31402.9	32422.7	33507	35886.4	25396.6	23408.5	8634.77	45307.8	43225.3	23256.2	9936.02	24507	48382.6	46067.2	32513.6	37967
700.361	7.64684	32517.2	29667.1	26905.4	28395.3	28780.7	50765.4	16304.7	38746.1	37162.8	30698.1	42987.4	26772.6	27873.2	14933.9	649.369	3448.48	12938.5
700.449	9.19193	61701	68455.8	69578.1	62597.4	77787.2	49205.5	87907.3	77708.6	103331	48688.9	56436.1	94929.5	65006.7	39845.1	23056	12721	91704.1
700.515	7.90208	51412.4	47995.9	46663	35331.1	46869.5	135371	21652.5	26053.3	40677.1	63964.3	21742.1	23694.3	53736.1	23554.1	27818.3	16681	24616.3
701.228	7.1464	116261	99383.4	111754	90091.4	115646	12231	228913	59688.3	99381.2	88769.7	65984.4	97393.3	61166.8	1519.66	0	26169.8	9985.07
701.373	8.06042	873463	835666	830381	709216	931710	1.14632e+06	526396	721488	873910	784989	1.03006e+06	864949	862911	427934	68129.9	76238.6	355304
701.456	9.18889	29285.3	25024.6	28973	24816.8	14901.7	19001.3	40506.4	34130.3	39349.3	19040.4	23543.9	36069.5	24810.8	15970.2	5189	3609.31	30088.3
701.52	7.90208	25130.2	23429.8	21694.5	16952.7	21162.5	68251.4	12568	12173.4	16804.5	31284.6	6185.1	8707.9	25462.7	10661.2	14200.5	8211.16	11340.4
702.264	7.17797	35576.1	33646.3	36981.5	30331.5	36413.2	29136.4	98581.7	31322.1	53008	63075	18684.7	32024.1	26987.2	488.16	0	4992.55	13652.1
702.377	8.05995	316393	308747	316452	253727	320768	418211	196122	269449	323494	295222	404126	305872	314909	151318	24386	30063	122485
702.865	0.664	34056.1	39888.4	40670	40049	40728.7	3904.32	79147.4	219365	85470.2	59372.2	57792.4	303229	30649.5	25634.7	718.301	43510.5	8057.6
703.379	8.0532	82264.9	74275.3	78886.2	64506.5	82948.6	105591	50600.1	66846.3	84064	72282.5	90828.5	75340.4	78369.1	39488.5	3057.6	9098.55	33098.8
703.389	8.56256	69568.3	62356.1	62038.5	58307.8	66402.8	172606	49667.6	29096.4	39881.4	48434.2	138941	64413.2	65822	41346.5	0	6675.7	38626.9
703.492	7.21761	111635	343869	137384	140527	250734	337412	321152	1.06295e+06	920438	421757	145737	152288	84866.3	273909	118925	270642	148929
703.576	14.0253	112975	35040.6	126893	78802.2	51649.4	142817	190760	501177	133303	44674	75095.9	30177.8	125888	41127.1	126469	47728.7	162564
703.899	4.49525	18138	16530.7	19559	16841.6	4119.9	2232.53	5066.13	0	0	0	494.134	0	16623.6	7570.71	999.79	89615.7	42669.5
704.392	8.558	22963.1	21733.3	19279.6	15386.2	20236.6	65841.5	15069.4	0	0	3773.22	55979	16293.1	24363.6	14167.9	0	2660.67	12584.4
704.394	7.35783	129926	175362	130313	125426	153813	199967	138958	1.42743e+06	392426	953100	446113	975538	149468	158058	572946	120862	55960.3
704.579	14.0242	52431	14832.1	57400.5	35918	24186.1	65794.1	86475.5	211440	55346.1	19039.1	33684.9	12590.3	56777.6	16898.9	53810.6	22953.7	73370.6
705.109	0.709153	150065	148244	152192	159194	161018	609117	112378	104216	151892	169585	104707	51412.9	31373.9	25410.4	120977	28513.5	60565.4
705.342	6.69884	66310.3	67844.1	65856.3	66301	74449.8	57378.8	37599	76089.7	53070.7	37290	62176.3	77148.8	16182.9	85121.3	105197	92772.9	101356
705.397	7.24477	69030	108625	69676.5	92462.7	89634	87312.9	126080	609013	517730	407019	207920	431268	77245.5	107928	263326	125720	69632.5
705.404	9.19124	50034.1	46687.9	49163.1	40787.3	52954.6	34336.2	64041.1	54887.3	66565.4	30084.7	39552	66774.2	41508.4	25349	15502.6	8958.47	62527.6
705.555	7.63137	877817	916229	867344	825808	833638	173760	742842	379776	1.13132e+06	1.83059e+06	116746	1.63951e+06	569850	167060	210885	108627	95367.7
706.412	7.18395	38827.5	44856.9	39170.3	38309.7	44155	26129.7	34693.4	158735	113283	105371	36286.9	109139	12172.6	42605.4	68291	32538.3	19214.8
706.558	7.63168	403548	420513	389070	379425	362030	81572.1	340071	173881	515023	829329	56390.9	748903	259336	79336.7	99788.3	51560.1	46784.4
707.559	7.62534	98762.6	104565	98814.7	95242.8	89047.2	22299.7	84416.6	48795.1	127970	200550	15940.8	182875	64248.6	19258.5	27320.6	11792.5	11297.3
708.562	7.624	15979.5	19187.2	18012.8	18423.5	14987.5	3375.06	14862.8	6889.77	22735.3	34178.4	1359.63	30408.4	10278.5	2620.15	36205	1332.63	0
709.373	7.73093	19717.3	19308.3	19292.2	16562.6	20159	5192.93	5038.18	31043.2	12753.3	25564.4	3447.71	39579.8	1612.18	20247.3	25500.8	16939.5	18969.2
711.3	7.09837	21737.8	20895.3	21817.6	18306	21858.6	8614.57	87992.1	25598.2	27293.8	27393.4	23810.2	33000.5	15614.5	6398.22	0	11942.3	11387.7
713.284	7.4078	9995.71	10233.3	11162.1	10197.1	12190.3	7019.82	19185	11488	9115.69	9045.14	8543.17	21605.7	5569.7	3473.78	4115.41	7919.78	8231.08
714.375	7.358	232806	229831	232849	182322	228264	84124.7	121602	65156.8	303812	248424	19713.2	200267	155549	123292	63072.6	83319.3	88967.1
714.496	7.70637	50753.6	55769.9	52454.8	50576.5	64865.3	73374.8	57726.2	50550.1	71106.8	56748	51171	49512.7	65530.3	28682.3	84480.7	34305	15544.1
715.261	7.98395	18138.4	18971.3	18624.6	16029.7	13922.5	0	43402.5	1896.38	5152.43	9080.74	12010.3	15632.9	9422.89	534.507	0	2948.57	1322.54
715.496	7.69798	25579	25824.6	25847.4	26676.6	31940.7	35900.8	26704.9	23522.7	35060.4	23998.9	24056.1	20931.8	28589.6	15546.3	39590.8	16554.8	42414.9
716.437	7.40823	101863	98452.3	80994.4	123139	71455.9	79776.8	75591.7	63463.3	96412.4	100033	162857	85269.6	122788	98641.1	56154.4	72979.9	91629.7
716.514	7.72092	240660	235059	241250	220646	229310	276929	201040	124853	205800	315881	306439	232571	316802	124849	238239	84168.5	69459
716.652	9.12322	9573.61	8655.74	7060.58	0	7711.6	16162.7	8159.59	6286.17	19312	382.934	0	8637.39	7822.38	0	4712.72	14292.2	6911.37
717.346	8.05272	40029.7	42864.6	41250.9	36408.1	42769.1	58518.5	26691.5	34254.4	47160.9	38331.3	53054	43674.9	41602.5	18954.6	727.51	3261.27	16687.9
717.392	4.92119	43830.3	37970.9	49055.7	42607.4	48949.3	178548	8929	2187.44	46754.3	10913	9590.99	2953.28	64107.4	12260.9	149236	66872.4	23879.9
717.516	7.71979	109341	106828	108654	103641	108201	123442	89499	55000.3	92572.3	149977	139230	101147	147291	50491.1	111277	35818.8	29800.1
718.351	8.05502	15153.5	15414.7	16011.3	13867.7	16563.4	21352.2	10759.5	12218.9	17482.4	12974.6	21228.6	15249.1	15122.4	6185.57	0	0	5702.27
718.54	5.48436	75342.6	75827.9	77971.1	82242.6	80376.5	156779	76079.1	0	56089.2	38280.5	89228.2	0	95269.7	174160	159186	153765	51547
718.54	6.00674	37095.9	33491.6	36063.4	35762.4	39787.2	36380.4	35464	36387.6	38898.1	32392.2	30476.5	38077.5	33710	40175	40478.5	39178.1	26638.5
718.58	13.9749	35435.9	28670.1	19264.3	36610	29964.6	97196.7	14278.1	11318.4	35842.3	15243.5	20218.7	10019.2	18806	10311.7	55057.7	22017.7	19910.9
718.839	0.664539	18848	18572.1	19811.7	20392.6	19962.4	5219.79	32819	59050.3	41814.5	26174.5	17958.5	51850.4	17523.9	9066.15	925.953	8151.59	5222.82
719.542	5.48685	31677.4	31777.6	33755.5	30912	36336	70843	29267.5	0	22645.8	12571.3	37512.4	0	40246.8	79413	70834.5	66578.6	19055.9
719.568	7.7656	28538.9	23106.7	24341.4	28200.6	24082.7	28954.7	11334.8	571389	30429.6	116514	159057	383206	7618.58	28044.9	40912.2	14611.6	7713.03
722.508	9.24639	38622.2	34848	34442.7	24148	39491	26302.6	33116.8	18148.9	39952.3	27258.7	14469.8	18239.7	36211.9	31245.9	23516.9	43987.2	39975.7
723.511	9.24188	16837.6	15573.3	17241.2	10807.8	14884.4	11688.3	13447.4	8843.08	18066.2	10115.3	7548.45	7102.35	19357.6	13320.8	9090.61	19775.8	18713.1
724.572	7.0498	21216.3	21958.2	19206	19783.8	20985.7	3008.72	6168.66	96925.4	10165.4	3819.94	0	152441	0	37286.1	208046	0	3773.76
725.076	0.951389	18078.6	19175.7	19752.1	21242.1	21534.6	0	15281.6	1973.92	1483.1	18874.8	1256.79	473.479	0	533.584	0	9585.78	6070.41
725.358	7.17236	71705.2	69623.8	67605.4	69395.8	70931.7	91198.9	38350.1	131558	144225	98900.1	27052.9	128078	31729.7	72778.9	58035.3	93480.6	57878.2
726.485	8.05502	21175.1	21045.4	20338.2	20445.5	22110	683.342	14204.3	33960.9	15154.2	80618.9	9119	63697.3	26092.3	4334.5	4330.15	4401.57	4004.31
726.501	7.24545	118213	116967	116486	100061	111466	974.582	33693.5	211677	49307.4	48107.3	22087.2	1.47771e+06	1048.1	118318	2.30598e+06	0	29414
726.863	0.643595	8371.1	9180.72	9099.05	9881.91	9879.96	2494.85	10457.7	1389.44	4201.73	4285.85	16307.7	2624.89	9730.72	12345.6	2613.53	20931.9	14205.5
727.504	7.24766	56955.1	51282.5	51709.6	46513.4	56232.9	2610.08	16641.6	95788.1	20993.4	9190.89	620.85	678082	521.209	59367.2	1.07975e+06	5813.77	7521.48
728.508	7.24647	15079.1	16196.5	15712.4	12968.2	15036.6	1022.62	4651.12	27703.1	4915.19	925.054	0	178502	578.223	15507.1	264081	1161.02	2045.55
730.409	7.34515	15205.6	15971.3	17964.4	15083.1	17698.4	11611	7801.89	37331.4	15982.3	18626.1	8835.64	35277.1	11059.9	2931.05	6152.61	4728.39	3570.71
731.399	7.17694	35675.3	34156.4	34796.6	34043	34703.9	44959.2	16405.6	56617.8	64107.9	49496.9	14814.8	46803	14151.6	45836.8	22417.9	47351.4	29211.6
732.46	7.38547	15763.2	116870	15481.1	157735	70456.8	18335.6	127903	116108	120698	19218.9	125460	17061.7	45337	108650	153075	162268	76975.5
732.681	9.12322	3158.18	5064.34	10747.9	5297.08	3848.65	10032.2	5421.8	8161.51	0	14049.3	0	2918.03	38682.4	0	12233.5	13826.2	3373.65
733.311	8.0532	22592	18344	24276.6	16599.8	23190.1	26987.7	14737.4	17951.9	19885.6	19969.3	29259.8	18360.1	19808.8	9495.92	0	551.409	8611.2
734.304	2.59174	11297.9	11767.7	11672.8	11819.7	12583.1	28461.2	10146.2	0	29989.3	6062.4	9627.78	0	12051.5	1027.3	19448.9	11191.4	7489.24
734.483	7.40299	174873	161114	135143	408575	291161	229935	190618	221447	290162	365012	356749	325359	434415	370719	259785	327560	445380
734.577	13.4086	208572	201702	215786	144699	133709	512209	165559	101177	128440	107946	104843	98910.2	149597	67986.6	386740	190965	156627
734.975	0.658128	5464.03	6242.13	5452.21	6203.88	6083.62	4062.51	6788.74	11396	20442.9	13052.2	1609.3	1225.21	5196.98	1442	2118.03	1641.15	803.793
735.486	7.40035	80905.7	75688.6	59597.7	182926	127436	101491	86948.6	96081.1	127564	159407	160483	146788	191634	169580	94298.7	148778	198820
737.483	6.77281	98437	101450	107202	104216	114052	179588	144341	87673.8	81362	57491.5	153552	75064.8	120432	64641.9	82567	138186	180350
738.489	6.77296	46694	50236.7	49045.2	49375.7	54906.6	76843.9	66871.5	41677.5	39769.9	26639.2	73258.5	25428.6	56808.6	31421.4	28817.4	64913.7	84536.4
740.176	6.71725	53710.5	52047.1	47143	51501	53713	405.051	126392	29254	46281.4	37545.5	26706.1	30763.7	36294.3	802.585	0	7761.22	15097.8
740.436	7.4062	103855	101025	94957.4	100099	128558	100464	101901	92118.7	126004	136415	112599	98279.4	88385.5	95686.3	84086	105693	125179
741.042	0.974237	16327	18781	20358.9	19217.4	19568.9	0	9539.06	0	0	11929.2	1515.36	0	5422.31	544.384	0	4559.08	11707.9
741.204	4.74151	67592.7	64330.6	62201.9	69816.7	69642.9	85984.3	54464.1	91625.4	117393	86744.4	65309.9	60093.9	18009.1	52809.4	53748.8	66545.6	58641.8
742.209	4.74626	27014.2	29156.1	28047.5	29652.1	27824.2	34557.8	25081.8	40366.4	48794.9	30684.3	20607.2	25394.2	5954.43	20956.9	20244.6	25673.2	24024.9
742.597	9.6293	9037.48	9502.55	11171	10774	11659.1	8513.87	29745.1	0	1173.64	1380.16	14557.9	8103.25	19497.3	0	2924.12	17387.3	4254.92
742.843	0.642809	6116.85	9191.65	5330.1	5144.27	5115.23	721.884	5417.02	1297.34	2325.16	2590.85	5867.7	710.953	6183.43	13211.3	1461.84	8936.02	10854.6
743.039	0.996266	9407.56	7141.8	6027.88	8213.5	5920.09	0	2817.32	0	0	4058	489.521	0	724.93	0	0	2251.16	2886.04
743.369	7.17186	45897.1	43681.4	44539.7	44186.6	49249.3	58727.2	25491.8	74577.1	62988.9	64329.1	17633.4	61529	21649.3	47135.7	35149.7	59841.4	37294.8
744.375	7.17111	21095.6	23997.9	23222.8	21137.9	23611.3	25684.5	12325.3	36749.7	30183.4	32060.2	8636.19	30542.7	8856.32	19870	4217.55	26374.2	16601.2
744.505	7.72695	2.03465e+06	1.95302e+06	2.10265e+06	1.68146e+06	2.30135e+06	330712	1.16544e+06	507347	1.56979e+06	2.36359e+06	245238	2.36677e+06	1.67297e+06	682408	756853	403191	402036
744.689	9.1186	11069.8	11568.8	30808.3	13512	13843.6	22970.7	9904.51	22683	0	15504.5	0	20376	22600.8	0	33332.8	29900.6	16579.6
744.85	0.652772	3623.84	3997.51	3538.09	5680.11	5170.31	1635.54	6605.3	19429.3	5905.79	4665.79	6241.81	23037.7	5656.53	5377.15	1764.93	4848.63	3460.29
745.509	7.72522	973250	955373	1.0138e+06	813431	1.05734e+06	159875	556840	247312	756334	1.13136e+06	118942	1.11939e+06	812539	307965	354071	194095	194546
746.511	7.72695	254926	253592	262740	215280	285463	46647.1	149130	68739.7	199374	296355	34280.5	297591	218034	90013.3	104632	56542.5	54873
746.717	9.11832	6021.14	6104.14	13769	4676.39	5693.68	8338.13	0	7417.99	0	4265.6	0	4902.5	4716.44	0	10180.7	11738	5810.53
747.069	0.780998	112370	114583	117583	117209	119241	65237.6	130474	172477	113369	120299	200199	141058	247864	93557.2	9417.29	265591	157144
747.514	7.73215	51081.5	52969.3	52899.5	44843.7	60883.8	9758.53	31623.1	16218.3	40880.8	62039.3	5529.87	61403.3	43873.6	19339.1	23536.9	12164.1	11715.5
748.06	0.802937	29566.1	33858.8	29526.8	29405.5	28597.8	4982.13	36459.6	43169	20139.2	23707.3	61904.4	29364.7	60324.6	10995.9	0	62703.6	29482.2
748.858	0.654272	19490.1	20369.4	19158.9	19332.5	18041	1935.65	30391.4	9839.31	8229.22	13296.8	32927.6	10691.9	20653.2	21837.5	1007.1	21252.3	9607.91
749.06	0.784462	43267.8	46487.6	37343.6	48300.2	44604.3	9862.26	50580.8	60227.3	35715.1	40542.9	76948.7	54199.5	89846.1	14448.1	874.628	84756.9	58363.6
751.512	7.69901	276676	269705	120169	264978	117743	216806	115564	255764	198894	144097	298028	161832	102641	125011	297863	117600	122209
752.516	7.70157	57549.2	52449.7	56411.4	122257	138196	108726	57394.2	42470.9	97990.6	72650.1	144769	79863.4	50705.3	61427.3	54709.6	61744.3	55059.3
753.52	7.60168	35197.4	34682.8	37496.4	35032.6	38320.9	65664.4	37279.4	31370.9	24602.8	11265.7	37817.2	15305.4	38188.1	42976.6	39965.4	40147.4	41976.5
757.167	0.699961	28832.8	28405.4	31892.3	29485.5	28998.5	8167.38	38215.2	148815	20586.9	41452.4	42503.7	115058	22246.6	2744.49	261.511	34282.5	38228.5
758.481	7.40092	919929	3.43104e+06	4.14088e+06	1.19697e+07	2.38554e+06	5.22633e+06	7.37248e+06	6.86617e+06	7.19699e+06	4.63671e+06	1.78907e+07	5.66527e+06	2.92137e+06	5.06825e+06	1.34611e+07	9.84861e+06	4.39729e+06
759.485	7.40456	418035	1.56689e+06	1.9324e+06	5.14675e+06	1.06659e+06	2.42438e+06	3.37599e+06	3.26205e+06	3.3784e+06	2.13723e+06	8.18014e+06	2.53406e+06	1.30128e+06	2.23073e+06	5.94627e+06	4.29002e+06	1.9531e+06
760.494	7.4062	726388	892710	826594	4.51365e+06	1.61127e+06	1.38797e+06	1.5916e+06	1.71244e+06	2.09447e+06	2.20792e+06	3.2149e+06	2.65106e+06	2.94206e+06	2.49569e+06	2.41778e+06	2.31703e+06	2.90545e+06
761.499	7.40696	318538	318512	262088	1.76401e+06	689305	480302	514021	583552	775026	862780	936063	1.06916e+06	1.26089e+06	1.03575e+06	717514	801377	1.22485e+06
761.723	9.1186	17472.4	16351	39150.9	72116.1	32146.3	53094.5	25182.9	64927	0	45492.2	0	58609.4	48795.9	0	56702.1	86633.4	49573.6
762.504	7.40939	101470	99251.1	86364.2	458436	189172	130247	25228.4	151781	192688	233872	225751	298054	348042	282163	165627	213888	332938
762.98	8.44297	14722.9	15613.2	11371.4	0	19163.4	0	14135.4	54476.5	25770.9	23421.1	0	18459.4	28769.3	0	0	0	0
763.107	2.1578	27273.6	25506.9	25995.4	25771.4	26455.4	39603	28586.2	1511.37	21454.4	13865.5	30236.1	6935.38	20385	11509.6	11238	28072	32113.8
763.345	8.05502	23843.1	24516.6	23248.4	23120	24721.6	31234.5	10897.2	20422.5	22771	21501.2	33132.2	24026.6	25507.4	12863.8	0	610.579	10728.4
764.349	8.05621	12612.7	11272	12072.4	10324.9	10404.1	10469.3	8264.85	7083.06	9582.54	10379.6	14530.2	10594.6	12426.1	4838.49	0	0	4010.05
764.599	7.48967	31449.1	119125	132844	112574	154561	137477	113183	259149	219205	405726	22861.5	267813	55031.9	38552.4	101272	26903.8	10692.5
764.833	0.654666	12719.3	11118.9	10306	11329.2	10638.1	2318.31	12058.8	2542.51	3082.47	6332.99	12139.4	2573.5	12811.2	13575.7	994.797	6519.67	5825.11
765.141	2.18796	10481.9	10152.4	10344.8	11371.5	12043.2	2337.5	50975	0	0	0	15823.3	4680.64	9975.16	2336.63	3099.55	0	0
765.419	7.15064	19738.3	22005.4	25557.6	23232.8	23675.2	68876.6	21827.5	11845	108196	192855	32106.6	16990.4	21199.2	9859.65	0	24392.1	37976.7
767.458	6.89822	391520	415684	417702	405873	446728	586731	337114	372712	306703	129106	297425	165857	224213	137252	145432	501657	650295
768.462	6.90228	180359	189416	182895	180784	117728	263740	152804	162556	134416	106602	231796	143421	181079	111992	132143	229434	292831
768.543	7.60595	142725	152551	160622	174293	180367	309139	167362	145761	118048	94037.1	187427	102735	188843	209622	191902	202469	210804
768.693	9.1186	8784.09	6143.1	20653.6	20701.6	8487.65	11323.9	4570.82	7984.81	0	5787.57	0	17080.5	13765.1	0	19553.4	23861.9	10748.7
769.546	7.60474	70386.8	74272.9	79080.9	76066.6	88775.8	150519	81918.5	67984.2	56269.8	37975.8	88455.1	36381.2	94965.4	105063	91472	99697.5	102839
770.852	0.660353	28262.3	27009.6	31228.2	31902.9	29459.1	2566.32	59047.4	188336	70102.3	47228	47140.4	251406	27599.9	22453.5	14807.3	22157.9	10167.3
771.215	4.67861	194303	193123	189980	204244	218917	140546	124027	297699	456733	256618	164874	183977	49111.1	113121	155859	218680	145454
771.389	4.15335	22205.8	26072.1	23102.6	28877.5	30762	13075.1	2481.43	0	58650.7	50061.7	0	0	1166.83	27428.4	17396.6	43099.1	122438
771.856	0.654272	3579.24	3912.1	3581.68	8433.79	3676.08	328.648	10290.9	24049.9	8874.29	6906.77	10864.3	30076.5	9548.79	3870.8	2912.12	3134.33	3412.66
772.218	4.67838	78663	77952	79753.9	88138.2	88176.5	60070.4	55412	135174	191907	116572	71103.4	76228.6	15180	46662	64573.7	86600	56467.8
772.496	7.40449	46235.9	35815.9	28899.7	120645	49456.4	71127.3	64712.7	85169.8	101490	155938	86709.4	140426	106786	68913.4	59004.8	175406	138962
773.221	4.68133	24686.5	27297.5	26107.8	27939.3	26755.5	16962.8	15653.6	37192.2	56733.3	29558.6	22403.9	23132.9	3052.92	15383	21941.9	27596	24740.3
773.495	7.61321	104259	112260	104546	114844	116587	162315	120236	178707	152807	102196	102277	150874	81976.5	102541	100852	111626	110870
774.501	7.61043	54407.6	56306.2	49116.8	55471.2	60030.8	78758.2	56625.6	86950.2	73380.8	51403.4	50068.6	75138.5	45505.5	53493.5	50747	54202.5	55130.4
775.5	7.60114	9461.46	10285.7	9479.43	9516.84	11631.5	22534.4	16514.8	24125.4	15673.8	2592.7	12768.4	11456.8	9617.27	14830.1	11897.8	16743.2	15200
778.108	2.13763	69793.9	66732.3	72810.4	77913.3	69027.5	88101.5	86186.5	25299.7	49233	31715.8	93539.3	23910.2	56574.5	33753.7	31156.7	87064.7	91438.8
779.11	2.13767	24475.7	24865	28715.7	26497.8	25747.9	28942.9	27732.5	2364.28	14993.1	10657.6	29295.5	7761.39	21674.1	11876.7	6857.02	29171.6	32872.4
779.429	7.13786	28173.4	29287.7	25498.7	27225.5	28670.7	15531.6	31930.9	14076.6	10752.8	11630.6	38551.1	19547.3	29795.2	11844.2	60426.2	29585	52463.1
780.39	2.46548	271674	290546	302794	294399	295956	347417	174235	42385.3	201423	137471	313239	31695.8	247122	196455	143592	368467	530038
780.46	7.40505	184573	148908	289934	376976	103723	389020	328674	277677	251300	390830	656997	140327	237861	451807	447595	407009	252212
781.392	2.47074	114319	109041	121725	127993	118169	126625	70896.9	13590.4	31868.8	54613.9	122500	10219.3	101746	78448.8	59290.2	136152	162880
781.474	6.75734	156717	163357	160636	268723	175570	271923	225947	136081	121458	90669.9	249583	117363	198026	97440.6	137727	239469	301395
782.394	2.47688	30956.4	27889.6	34217.5	34346.8	36389.8	35700	18215.6	0	9568.5	16271.1	33609.4	569.844	28244.3	23901.2	20319.9	37340.6	43817.7
782.478	7.40449	206522	1.21824e+06	417347	1.58872e+06	513005	1.58078e+06	1.42626e+06	1.33115e+06	969839	3.42632e+06	1.20193e+06	586599	482062	1.9629e+06	1.35999e+06	1.34254e+06	736512
783.481	7.40449	102771	585374	191356	795083	250598	731031	661016	617353	462841	1.59748e+06	567894	293197	222067	934673	653397	644674	359610
783.712	9.11888	12301.8	20039.4	48308.1	31783.1	11729.2	67399.4	31763.3	60659.3	0	142196	0	14052.7	19738	0	48122.4	50133.4	24578.5
784.209	0.908657	39940.7	41438.1	40386.2	45449.2	40732.1	237113	24075.7	39796.1	51930	48491.9	47873.8	27894	82862.5	13977.3	29656.5	120628	164888
784.435	7.87898	44246.2	41803.5	40655.7	41368	44217.2	55857.5	34420.4	53981.8	36666.8	44813.9	65369	47245	41727.5	22911.1	15516.2	17169.3	38396.6
784.492	7.40449	395928	522165	686602	1.18942e+06	719151	726821	983458	993118	1.29632e+06	1.28187e+06	1.85213e+06	863440	620019	688706	1.32331e+06	1.17869e+06	787901
785.438	7.87584	18605.3	17005.6	19269.2	17153.9	19256.2	24433.2	14387.4	25225.5	19477.3	21032.4	29061.5	21808.5	17510.9	10264.8	7652.48	7365.19	15489.3
785.496	7.40299	182393	212014	316243	532036	327745	305317	427814	425498	553512	520713	871968	395128	279966	275933	563006	527851	367609
785.728	9.1186	7211.1	10707.3	36644	21986.4	12170.8	29066.1	20768.5	39633.8	0	22681.7	0	16001.4	9448.98	0	51883	37862.4	11592.3
785.932	5.28256	5699.54	4042.05	8003.35	8582.8	4339.48	16155.6	4482	0	3976.94	0	0	0	0	2640.03	3553.06	0	1470.07
786.509	7.40696	1.38163e+06	1.27356e+06	927441	4.5505e+06	2.77109e+06	806717	1.21421e+06	1.31799e+06	2.03835e+06	2.63921e+06	3.9802e+06	3.5557e+06	4.01722e+06	3.99115e+06	2.7943e+06	2.27781e+06	2.99303e+06
786.827	0.665295	16376.8	15977.7	17450.6	18288.1	15436.8	4248.71	29562.3	59924.6	34716.8	20452.1	14978.4	47242.9	13405.3	9358.55	555.062	3360.67	3599.27
787.512	7.40449	630139	589698	426336	2.08755e+06	1.30855e+06	364781	556055	609912	923995	1.24954e+06	1.73674e+06	1.6054e+06	1.85194e+06	1.85977e+06	1.26585e+06	1.05601e+06	1.43801e+06
787.75	9.12322	0	35736.7	80935.6	0	75860.5	26712.9	36844.9	0	0	62828	0	0	0	0	0	64611.7	0
788.519	7.40696	306916	320413	263777	717575	519493	267154	279393	258303	326440	430297	554921	624233	703855	734560	572545	518863	635126
788.753	9.12105	25911.1	26230.5	73428.7	41308.1	36771.6	47857.3	21241.6	45521.4	0	21021.5	0	47410.3	46825	42344.7	74171.7	74786.4	43966.9
789.092	2.1419	5090.94	4887.81	6807.59	6256.41	7487.78	3902.02	12105.6	25577.8	13940.5	20450.6	10351.2	28440.2	4982.33	4060.42	1368.74	7906.09	9561.53
789.439	6.90371	13526.9	15057.8	14346.7	14135.8	13295.5	42526.1	22559.6	7703.73	9658.03	1852.2	26559.8	5940.52	20524.9	9941.97	15959	18560.8	28779.9
789.525	7.4078	97229.9	114028	98626.4	186968	163145	98117.8	99730.6	80045.2	92570.8	107966	132060	181297	199221	211683	176651	166232	196520
789.75	9.12322	23718.1	13300	32777.3	12209	14226.6	19244.8	9255.31	17408.3	3455.29	9622.97	0	15129.6	15008.8	0	28454.9	27256.9	15725.4
790.288	7.20335	14742.3	18789.8	19833.4	17105.2	20199.2	57180.8	25049.9	33510.7	32891.9	38890.4	49637.7	11360.6	68959.9	17577.5	13129.7	48585.4	36504.9
790.901	5.57928	11820	11154.8	10321.5	12905.1	13284.6	3410.8	16100.6	0	12129.8	2889.73	0	0	2858.6	17249.6	16063.4	14623	3789.46
791.292	7.20005	8383.72	9969.32	9292.18	7630.3	10249.7	29524.1	13253.3	15527.3	16822.6	16732.3	23325.9	3522.29	35085.8	7697.63	0	24911.4	17700.5
791.909	5.56896	19034.7	21323.5	21047	21266.4	23371.7	17915.4	23291	3952.79	17781.7	5537.41	7801.3	0	8440.59	30954.9	31733.6	26993.4	7343.83
792.295	7.1995	1340.56	2383.11	1353.36	974.306	2155.18	9806.65	4178.03	5420.46	5054.22	5016.99	7092.9	53545.4	11499.8	0	0	7079.37	5184.31
792.919	5.28371	43261.9	36490.2	38694	44659.5	40464.3	104224	39237.5	20850.9	36148.8	23379.4	0	19837.4	9739.94	28653.7	107710	14886.5	2978.46
793.421	5.33365	30842.9	33507.2	36969.2	29809	41390.4	27285.8	30339.9	14821	26601.7	27679.4	7805.94	13500.3	22150.1	35945.9	37287.7	87785	13641.4
794.615	7.6471	105921	108099	110844	92088.7	115861	25717.7	74448.1	92562.8	124788	326697	11870.1	260706	45730.4	31505.6	29787.1	17616.5	11314.3
794.85	0.652563	7519.78	7296.45	7100.21	8109.78	7050.88	1036.6	8276.58	4529.98	4063.44	3992.47	12704.5	3400.06	7872.05	11326.6	1616.37	12980.1	7235.17
795.394	7.15764	81871.6	80011.1	73795	75177.5	91603.2	86266.4	75575.6	39016.6	40451.6	39327.6	105978	56399.3	86009.4	36147.6	29723.3	84063.9	118514
795.618	7.6483	58438.2	54808.2	60359.3	47950.7	57706.7	12524.7	39777.7	46469.1	65421.9	168922	2907.57	132487	23276.3	14633.7	12556	9638.58	6884
796.371	7.18915	40034.5	35582.7	37647.7	47782.9	36132.6	42865.7	32950.5	15296	20464.9	17671.9	66771.2	25800.1	42682.5	15997.6	29062.6	39922.2	58316.2
796.53	13.9774	15933.4	16104.7	25073.8	59081.6	5171.39	71533.1	83346.5	68324.6	52177.7	213001	84314	8804.66	33852.1	139924	75650.7	19262.6	6915.79
796.624	7.63613	34307.6	31192.6	31862.8	29889	34441.6	6775.43	18768.8	35936.1	35218.1	88251.4	12696.6	92786.2	15108	8894.01	13644.1	9031.96	10066.8
797.077	2.14778	13379.1	10167.3	16061.7	16010.3	14586.8	15666.2	20024	561.726	8729.83	8392.42	12243.7	2829.18	7382.8	4368.14	2928.83	14968.9	14952.3
797.273	7.19508	4373.9	4086.06	4512.95	3057.54	3387.28	12272.2	5093.16	5270.84	7024.59	5441	9508.14	0	13875.9	4034.38	0	17531.4	35607.3
797.469	6.78602	830926	836291	819750	783280	858719	1.05223e+06	1.09638e+06	773752	586754	474852	936181	659401	665595	476298	583888	950040	1.20522e+06
798.472	6.78824	377222	365754	361581	357393	418552	475962	492182	344029	256118	210158	420880	304032	315118	221985	284113	447658	551868
798.892	5.57975	9036.02	8742.79	8728.25	9926.71	9178.72	1974.5	11670.5	0	8656.82	1273.02	0	0	2386.11	8351.03	12894.1	11621.7	2251.68
799.476	6.791	111078	109065	105194	104840	112337	138458	142414	100727	82232.9	65870.7	117041	89715.1	88480.3	62647.6	76709.9	125368	153350
799.572	7.04138	200626	190190	182328	173068	184842	0	106172	14605.9	11289.1	2579.63	0	256651	1569.67	211339	1.17546e+06	849.729	121370
799.899	5.56885	16768.1	17265.3	17794.3	16679.5	19180.1	15255.8	21628	6858.43	13890.6	4364.14	6871.26	5283.88	5030.23	23426.7	20093.1	18691.1	6978.45
800.485	7.04314	104776	95084.7	94459.6	88573.8	96589.9	29509.3	56355.4	23497.5	9730.71	5274.86	28216.8	131987	7434.39	112200	601841	9650.85	63869.9
801.579	7.04611	32315.9	30544.5	28787.7	28659.4	31575.2	0	17389.3	3371.82	2786.85	1913.26	0	43549	1677.3	35056.9	188541	4017.32	21139.1
801.91	5.28634	14621.4	17113.6	16562.2	16988.4	15419.1	52536.9	17727.9	10856.1	16464.2	2235.33	0	12076.5	0	4183.18	6829.76	0	0
802.812	0.662872	5049.2	4972.22	4726.12	5767.11	4376.75	3065.74	9451.07	10234.1	19478.3	5028.87	1662.6	4148.52	4933.08	3909.84	1120.94	1461.3	1596.87
804.693	9.12322	3695.2	4296.78	11110.9	17316.8	2638.06	15586	0	12183.8	0	25187.5	0	2141.21	3604.92	0	9811.07	9175.76	3707.15
805.017	0.786137	34184.9	33035.1	32990.2	29978.6	37586.5	0	50323.2	33099.6	23987.4	28392.2	65227.4	25325.2	74581.3	42707.2	0	75043.6	2826.3
805.361	4.20161	28044.6	25186.3	26914.6	23178.9	26298.9	5323.33	28169	0	28494.9	537.13	0	0	0	0	8991.19	69451.5	0
805.45	12.0889	25157.1	23588.6	24095	24999.1	28928.5	21072.6	19183.2	13764.8	29945.1	2133.8	7338.44	23622.8	22703.9	4108.51	22678.1	27960	35972.8
806.474	7.40682	90385.2	289663	145197	264410	70539.4	486333	472772	452742	295326	2.40888e+06	497157	90566.3	152199	785907	396907	188841	224076
806.711	9.11832	12118.3	8631.48	54953.2	14583.1	4544.24	64981.6	0	60170.2	0	110304	0	5821.48	18614.4	0	49836.1	19123.5	13958.4
807.005	0.803514	21066.6	19300.9	20823.7	21805.2	20371.6	0	37837.6	15382.1	15241.5	4880.89	45822.8	17903.8	60417.2	11593.7	0	54727.9	0
807.477	7.40278	48586.2	154960	74981.1	143237	37402.3	247490	230846	229081	150733	1.21393e+06	251060	49397.4	81522	402783	201724	96332.9	97428
807.716	9.11832	6837.74	4731.18	27776.3	7087.27	1846.49	30735.2	17446.7	30162.2	0	51289.8	0	3178.71	10229.2	0	25942.3	8970.22	6280.09
808.488	7.41041	74480.8	171511	104878	319182	157714	199403	204961	185204	274441	481526	295995	164988	196868	368137	220561	253481	210038
809.493	7.40696	35302.8	79610.9	46302.2	146586	79983.4	91136.9	88844.4	82627.4	140692	154087	134707	78989.9	98021.8	152186	92552.4	122869	95645.2
809.729	9.1186	5399.45	5638.04	12846.7	13695.5	8316.8	12675.5	7518.01	16089.6	0	17893.5	0	9787.03	9657.38	0	18275.3	17060.2	9248.4
810.505	7.40456	172146	133080	94254.5	472887	282137	271348	191621	292124	400812	641942	463837	623296	684617	452693	275364	428425	392880
810.744	9.11832	11951.4	8149.21	22227.7	27330.9	16277.2	16600.3	18685.4	52254.7	0	33349.9	0	52689.1	37607.6	0	41202.5	28607.9	26157.7
810.826	0.647224	4905.7	5531.56	5036.34	5416.02	6163.07	547.601	5138.26	1127.77	1004.73	1858.5	4873.72	1214.45	6625.45	10611.2	1872.04	5946.27	5885.03
811.509	7.40535	83106.6	63528.2	47489.9	231510	137968	119875	95228.5	148018	197883	333222	222380	314987	342760	209803	112112	210139	194720
811.746	9.12105	5591.81	3408.34	14872.5	13771.3	0	1613.14	8898.24	23811.6	0	18825	0	25270.2	19002.4	627.658	19590.1	0	12135.9
812.449	7.71023	25723.8	29421.1	29861.5	33254.4	29569.8	38485.7	27169.4	29097.7	19284.5	165612	27207	28219.5	31437.2	178308	48914.3	37997.6	44795.4
812.759	9.1186	6849.51	6166.09	17002.7	11115	8185.12	10728.4	5198.05	15222.3	0	10413.8	0	13571.8	10990.5	0	19882.9	22062.7	8746.07
813.448	7.71313	7964.08	8901.34	1341.71	10674.2	28419.5	2270.94	0	0	961.348	0	4336.01	5504.76	8122.58	10824.8	20808.5	24579.7	24273.7
813.463	5.31088	28959.5	27326.9	25844.1	19287.9	30966	62873.2	50725.8	11100.7	9823.48	41495.7	60539.8	24386.6	45840.6	10105.8	60586.7	82246.5	123941
813.554	6.6094	43614	40189.1	42199.2	39088	45293.7	3743.88	7360.9	2074.45	6221.98	7519.39	11146.8	19727.1	10619.9	49747.9	1.19109e+06	8900.17	46005.2
813.957	4.87206	14907.9	16974.5	15228.7	14920.7	15839.2	13365.2	17620.6	0	8779.3	20259.2	39604.2	0	32962.7	1583.22	5529.43	2562.91	2376.86
814.162	0.83825	11030.1	11890.3	12309.6	16061.8	7577.6	230562	0	19191.2	15775.2	13419.2	5030.21	0	22080	0	0	26297.2	86181.2
814.465	5.33277	0	0	0	0	0	0	32848.5	0	9830.77	12032.4	29245.6	0	0	0	0	41576	58550.3
815.567	6.62541	27882.2	29026.7	27592.9	32800	34299.9	0	17772.2	46321.2	532.586	20572.2	0	44954.9	0	37559.8	1.26008e+06	0	39897.4
816.209	1.02939	11060.5	8661.63	9515.36	10553.2	5062.17	137036	6166.37	13251.7	18858.9	6678.07	9702.01	8225.31	38130.5	7216.29	11406.8	46928	49233.9
816.412	5.49585	26152.3	25280.9	29087.9	29704.6	31730.7	0	280833	20052.7	81367	27724.7	1892.2	1418.77	60188.2	0	0	3552.32	12074.1
816.845	0.654469	15452.7	16835.1	16866.6	16106.6	14994.4	1202.41	23163	8053.65	6773.99	11260	29978.7	10002.2	17435.3	17201.1	212.894	16081.1	6858.19
817.446	4.98933	83564.3	81889	89429.6	91546	91169.4	67617.6	82365	10986.3	99927.7	206015	3630.75	11450.3	1966.4	1071.89	14565	20723.4	14564.3
817.579	7.05168	1.10548e+07	1.07736e+07	1.07291e+07	1.04537e+07	1.13435e+07	9361.54	6.22023e+06	689061	545652	18098	9407.14	1.53302e+07	22919.1	1.27181e+07	5.86932e+07	24360	6.86179e+06
818.438	10.0059	71280.4	59307.5	40611.4	4504.88	12375	74524.8	0	0	0	0	4193.05	0	0	1694.77	11653.4	12182.9	14982.8
818.447	5.04148	47039.2	44571.7	24316.2	45016	50589.8	30940.1	24496.2	5442.14	55185.8	97206.4	977.372	7713.23	16529.4	0	20182.3	6338.31	4870.6
818.585	7.04988	5.63978e+06	5.5178e+06	5.6205e+06	5.39902e+06	5.83486e+06	7259.3	3.23516e+06	363376	291076	11977	0	7.96782e+06	14852.8	6.50789e+06	3.32592e+07	14330.9	3.50358e+06
819.442	10.0123	43184.5	36463.7	24057.3	0	2923	41142.2	0	0	0	0	0	0	0	0	1030.89	3620.66	8113.19
819.495	7.04346	1.63039e+06	1.59598e+06	1.60785e+06	1.55396e+06	1.68696e+06	79597.8	919631	107539	82859	4928.92	113933	2.32478e+06	92524.3	1.89217e+06	1.03142e+07	95083.6	1.01445e+06
820.5	7.0448	335218	315865	319478	311314	343844	59339	191202	25600.8	21191.7	3224.2	54618	463565	41589	386203	2.12285e+06	44631.4	209212
821.593	7.05047	55991.5	56075.5	55485.4	55322.5	60704.3	0	34611.7	5641.1	4122.38	661.257	0	81629.9	0	65214.5	352471	381.423	36164.1
822.406	4.9715	23007.3	23498.8	23621.9	25031.5	26289.7	32331.6	14703.7	719.537	34149.6	16823.1	938.625	1169.12	0	7445.9	10461.7	22516.2	29917
822.47	10.3359	32865.3	15294.7	21609.1	0	0	25282.6	0	0	0	0	0	0	0	0	0	0	3321.52
823.472	10.3356	15873	7370.53	9497.94	0	0	6323.85	0	0	0	0	0	0	0	0	0	0	0
827.501	7.25748	10937.5	11526	10604.7	9598.23	11495.9	0	9562.68	4081.05	1505.82	1843.56	698.691	25785.5	0	0	3286.52	0	1179.15
828.412	5.61352	8814.58	6612.59	7839.55	8729.02	11251.7	688.981	24292.7	0	11853.8	19258.6	280.116	0	2462.86	0	1589.99	898.673	861.521
830.427	5.50232	13142.4	13737.3	13687.9	12879.7	17765.6	0	28736.5	86325.2	27238.3	17785.2	0	95885.6	17125.5	0	527.105	0	0
830.577	6.60917	22668.6	21663.8	24141.9	19602.2	21145.9	1550.69	4737.1	2371.6	288.788	1082	0	8325.14	843.698	28200.6	556890	0	33087.5
832.821	0.654469	8954.56	10471.5	9016.11	10090.9	10247.1	1580.37	11428.5	2490.73	2947.65	4432.48	9907.88	3087.14	12959.6	10343.4	1061.61	6015.51	4970.54
833.481	13.702	25951.4	34410.7	35832.2	42790.4	44700.3	31378.6	21836.5	11247.9	40616.3	16764.4	10577.5	31354.9	28247.4	16158.5	24814	50993	59557.5
834.515	7.19584	498316	545430	573895	540792	618850	19917.5	273205	169560	115873	211682	97898.6	858881	94118	703573	5.38115e+06	129214	357720
835.517	7.19297	269873	294502	315816	296901	324166	14663.1	150118	78430.5	22637.6	36083.4	17458.2	463202	15298.8	374645	2.8487e+06	21955.3	183007
835.613	7.0435	706475	760193	792896	773983	798573	10982.4	464191	70416	60947.5	31205.9	14738.5	1.14774e+06	15846.1	882939	3.77086e+06	21259.6	514263
836.519	7.19472	82150.1	85726.8	89194.7	94213.3	105904	4775.37	46930.6	17005.1	11178.1	16961.9	12398.4	139066	10387.1	113026	820340	8809.25	56792.4
836.616	7.04751	207023	215547	227662	221342	242141	4960.83	139067	25834.8	21630.6	13832.4	9265.26	339044	10258.5	273891	1.27107e+06	9923.56	157286
837.549	7.0498	46313.1	49790	50158	53126.2	53593	1706.99	31002.5	7399	6747.58	5316.22	1411.47	75512.4	1886.19	59086.3	275923	3414.61	35563.5
838.277	6.31188	43494.5	44926.6	45529.1	43393.7	44297.8	30303.5	17785.3	21820.7	24407.5	31548.8	16817.7	29085.8	21733.7	77637.5	15755.2	76962	59535.7
838.84	0.664	21233.6	24640.4	24573.2	24629.8	22744.6	1217.6	51782.1	165511	55956.9	42663.4	39994.9	230538	19571.6	14456.4	323.47	12910.4	4420.7
839.281	6.31285	21188	19249.2	21470.1	21214.6	21211.1	14017.1	11242.2	11695.2	32251.2	16323.6	5524.25	14032.2	7729.41	32806.7	7462.27	33079.3	25855.1
839.468	7.1936	344550	326747	324893	275424	341867	2746.11	136356	6334.9	9980.55	2431.88	742.911	267353	0	441814	3.06896e+06	2826.14	232994
839.564	7.04597	848759	794646	795038	684770	873386	4738.66	438677	31618.7	39080.9	3401.49	0	573919	5152.57	1.0761e+06	8.46429e+06	6032.15	663334
840.471	7.1936	178996	169655	169703	142049	188036	524.573	70882.2	1937.66	5306.84	314.006	0	142978	0	227601	1.55221e+06	477.317	120388
840.567	7.04611	437216	401588	422453	351364	453778	1396.07	231107	18364.3	22243.3	1860.67	0	301099	3151.93	549151	4.356e+06	2712.21	346478
841.473	7.1936	54349.9	52807.6	56340.7	44501.2	55635.4	0	23329.5	951.307	834.002	0	0	42154.7	0	71638.8	451065	0	39172
841.571	7.04611	132134	123832	119971	104587	131368	0	67348.8	5752.38	6603.6	747.377	0	91689.4	0	162503	1.23893e+06	0	101709
842.476	7.19194	12891.1	14240.4	15881.5	11300	14343.4	504.598	6584.41	1180.94	2143.35	741.75	2017.93	10353.3	0	18339.9	97403.2	888.45	11017.5
842.528	14.0176	6997.23	11292.3	10305.2	15754.3	4418.81	15888.7	17426.6	15020	11737.5	32265.8	16465.1	7193.43	11785.7	30078.2	18223.6	10131	7284.95
842.571	7.04495	30190.1	31227.9	30605.4	25530.2	32392.8	0	17756.9	2828.94	1408.01	0	0	23370.7	0	36064.5	271041	0	23996.7
843.487	6.54311	15069	14904.6	17735.5	16667.4	17162.5	7781.63	15919.9	35031.4	19489.4	39636.9	2287	16773.5	3675.39	592.723	8384.25	1753.27	1359.87
843.529	14.019	4558.79	4280.09	5203.78	6881.18	1844.81	8394.65	9174.16	7386.55	4499.84	18155.5	10543.7	3653.82	7696.09	16647.8	7581.82	5136.19	2845.83
844.686	13.9779	8466.81	84206.6	7880.41	14935.6	43620.1	29547.9	28189.4	20416.4	51712.3	24144.3	19821	55205.9	12997.1	49869.3	11333.8	73939.8	22500.9
845.594	7.63344	38790.4	38443.1	38723.6	32272.3	37183.5	998.917	25193.7	27690.1	58700.2	99906.3	0	148125	7241.24	2564.52	3054.09	681.411	0
846.443	7.71072	60367.5	59128.9	65698.5	47311.4	69722.3	60703.2	38969.8	33902.2	31840	56492.6	41982.3	81752.8	65512.2	85313.2	75598.5	66559.1	102440
846.618	6.49478	11412.3	10849.9	9710.41	8052.33	10078.8	0	11053.7	354.895	12456.7	2522.78	0	4309.31	0	12867	28925.9	3035.49	2833.71
847.446	7.7101	31748.4	33177.1	33899.7	24727.2	36317	32509.4	21221.2	18512.5	12960.4	11716.7	20370.4	31766.6	34408	45338.8	41968.5	37287.6	55064.7
848.199	1.14079	12799.2	10093.8	10752.8	13917.4	13453.9	150127	5280.4	31798.8	20837.1	10905.1	8557.35	15740	17329.5	7620.37	22193.8	33143.9	4359.04
849.37	6.06816	29949.1	29217.1	30132	29901.6	31615.4	22298.5	43352.2	51864.8	20246.8	8488.65	25595.5	36007.5	14179.6	24530.8	18305.3	17381.4	54216.2
851.136	0.787553	108450	123677	130727	129671	127133	143944	104116	134902	78525.5	26673.8	53630.6	26241.2	114673	17736.5	30451.7	196429	249163
851.398	7.71451	67123.5	67255.7	66547.2	62729.7	72564.2	84822.9	42901.9	35356.7	30166.8	23113.2	63665.6	26158.9	80238.3	108603	112087	103634	132911
852.137	0.797839	36052.3	43987.9	38803	47361.7	43577.6	45278.7	31451	3048.53	19973.4	48282.6	18113.7	7032.04	34390.5	5343.17	7310.33	69865.5	88586.1
852.401	7.71265	35417.5	35440.1	36819.6	33457.7	39382.7	43282.5	24402.3	15134.7	17191.7	10627.6	31165	14570.8	43034	59475.9	60559.8	53926.4	68162.9
853.404	7.70791	9060.47	8926.9	12085.9	7807.82	10845.7	14181.4	6922.95	4494.55	3960.29	2286.93	10562	2852.26	13385.5	17487.8	18461.2	17277.7	21619.3
854.815	0.663785	12605.2	13283.9	12486.1	11229.9	11601.8	3106.9	23124.5	52740.3	29865.8	19650.6	13457.3	46024.8	14344.2	7580.12	326.955	5690.06	3218.32
855.435	7.19584	62010.5	55828.9	58718.6	50033.6	60869.4	0	25943.2	420.078	305.52	889.08	0	47624	0	79086	424572	0	40331.3
855.537	7.04611	136423	127599	132858	112154	142087	991.009	72568.7	16799.7	7474.68	2200.46	0	95213.5	0	178358	1.16098e+06	427.609	107565
856.43	7.20052	34103.6	33058.3	32492.9	31231.9	36154.8	24030.7	25652	19698.8	21612.6	3083.97	27067.7	26337.3	21137	40654.1	241121	0	25795.3
856.54	7.04843	74915.3	66798.3	67693.5	61881.4	76980	0	38989.2	10840	5961.88	3442.48	0	49134.3	0	94458.2	612735	503.132	59570.5
857.538	7.05349	30645.6	29513.6	27693.1	25835.8	29442.7	4209.94	18877.1	2426.42	14161.5	3107.46	8316.92	20277.6	3592.84	40771.9	245035	4566.04	25779.5
858.474	7.6607	27823	25807.1	33118.2	27751.3	30410	64289.5	24504.9	41632.3	40411.5	20808.5	41510.5	24209.6	27555.4	16423.4	19891	12905.7	15341.5
858.498	14.023	16416.1	23121.5	28041.2	29688.4	6638.06	40471.6	43579.6	36224.5	21468.1	69458	35956.7	11980.5	20657.1	57330.8	38092.8	20918.3	11544.4
859.113	2.08741	37426.1	42728.2	40680.6	39670.3	46182.1	43342.2	55366.6	7411.94	19469.6	16744.4	62577.3	14552.3	38677.7	20303.8	5256.76	58061.4	59748.2
859.506	14.029	11583.6	17810.2	19886.7	23068	5172.08	32043.3	32406.9	28783.3	18752.3	58064.3	29427.4	8726.53	16978.9	49271.4	29849	15058.7	8192.64
860.114	2.10953	12399.8	14718	14539.4	15287.5	17299.6	15481.2	19097.7	1072.23	4797.67	4681.53	28989.1	2605.57	16171.4	5162.42	2421.42	25018.4	25940.6
860.51	14.0266	10173.9	13335.7	15262.5	25758.8	6439.7	22068.7	24086.7	24420.8	18738.6	41578.7	28148	15470.5	17973.3	36111.9	24790	20045.6	14862.6
862.838	0.652434	6667.26	5977.84	6876.76	7255.44	7073.9	662.153	8406.61	3168.94	4510.44	3516.72	13005.2	2896.68	6946.35	9796.27	726.225	10003.5	4547.35
863.429	7.17775	15837	15395.6	14684.9	22103	16498.3	19779.2	7837.96	23377.7	21202.1	18003.7	4708	20192.4	5617.55	16916.9	11878.7	21152.8	12475.3
866.5	7.05105	24580.5	22727.2	24670.5	22732.4	26982.4	0	18048.6	3779.44	2492.88	2748.09	557.132	16450	0	20208.9	131825	512.121	19448.4
866.525	5.6462	36877.3	37847.8	39843.2	36933.5	37863.2	882.595	25474.3	39537	17890	33747.2	0	28901.2	308.007	6675.75	17906.3	671.663	309.635
867.371	7.7038	6587.15	7075.16	8669.91	8105.6	9218.53	10014.9	6576.22	4111.52	3521.94	2140.75	7504.21	3222.86	11279	13788	13927.7	13564.6	16646.8
867.408	7.19999	10454.2	17222.3	12053.7	12523.3	12259.7	0	4847.58	616.725	488.801	344.75	0	9673.98	0	14204.6	34336.4	0	8600.43
867.528	5.64865	22123.5	19658.8	22264.4	19091.1	21080.1	467.533	13083.7	21527.3	10964.5	18458.4	0	0	0	21881.6	9888.87	468.281	605.394
868.539	5.64702	60050.1	60789.9	58721.5	58160.2	59599.6	44541.9	46060.2	80140.3	42308.9	56679	306.982	46370.6	0	25936.9	15632	713.063	239.407
869.544	5.64054	32940.4	31456.8	29030.2	30086.1	30541.4	796.566	28506.6	42371.9	22631.4	26626.5	0	24291.2	0	8649.69	5800.93	0	0
870.403	7.19576	7319.39	7142.37	8051.57	6097.4	9896.6	0	4131.94	635.381	1397.41	276.111	0	1063.16	0	8992.66	17552.8	484.342	5256.38
870.554	5.66279	253990	254111	263368	256136	262880	65713.1	154925	268485	176929	308041	25070.2	193507	49774.7	210570	75571.8	69854.1	873.108
871.401	7.20059	39422	38164.3	39988.2	33759.4	41193	1198.34	18279.4	4351.09	2657.1	1092.18	663.822	34131.3	956.923	53355.9	623802	2648.42	27523.7
871.502	7.04795	65667.9	61771.6	68227.2	59485.6	69179.1	447.819	41519.6	5849.26	3615.44	2126.37	1938.84	61378.1	0	93055.9	268481	2206.33	56809.6
871.559	5.65064	142486	144514	144926	143420	142209	37241.5	81995.7	142227	93017.7	172401	0	107868	1704.71	116955	40293.7	37947	0
872.484	7.05227	35163.6	34287.6	37012.1	32026	37092.9	435.347	23624.1	2063.52	2137.94	1199.95	0	43703	458.024	47812.6	328648	928.025	32273.4
872.559	5.64579	51677.5	51137.5	49456.6	49633.5	50986.7	754.719	29475.6	47969.9	31158.9	60256.9	0	34414.9	0	41418.1	14938.1	15297.1	0
873.405	7.20391	10534.5	11109.9	10423.2	11150.9	11718.1	519.558	6396.01	1623.63	1381.06	1235.65	0	9594.75	0	14444.2	131403	389.877	9084.71
873.609	7.03432	216973	221990	223618	215746	237416	15983.8	383111	256741	97217.3	21098.7	0	441007	7131.7	27102.3	62738.1	896.377	15622.9
874.613	7.03073	123562	126778	128364	123687	134828	9884.96	216240	147443	56960.2	10100.6	0	247062	4163.6	3524.51	36324.8	803.563	874.911
875.488	14.0599	12011.1	17327.3	18111.1	24828.6	5182.03	29606.7	30574.3	29541.2	20196.2	55762.6	32279.7	12147.7	17155.8	47182.9	32067.3	16689.4	8258.35
875.618	7.03794	54132.7	53792.1	52569.5	50702.6	58823.1	2717.56	71239.6	50262.1	19785.9	4445.59	0	89283	479.193	42717.7	41921	0	3527.59
876.493	14.06	6287.06	11406.8	12596.8	18206.4	5086.02	15878.6	18328.3	19662.3	14562	32938.3	22125.3	12451.2	14698	25754.6	19660.2	12225.2	8138.51
877.495	14.0585	6543.72	8687.72	10867.5	18043.6	4363.98	14791.2	15362.7	14613.7	14151.7	26133.9	20048.2	15447.3	16449	25177.4	18431.2	13553.5	10446.5
878.081	2.09289	13714.4	13673.9	11105.6	11730.1	13264.7	8460.73	20091.2	0	4159.96	3263.34	16382	1930.24	10887	1699.02	871.029	14187.7	15396.8
878.5	14.0581	2330.98	3963.22	3583.52	10680.3	1108.53	5930.52	7783.1	7925.75	8736.06	12134.1	12238.1	9564.47	9222.33	8515.6	6761.41	8606.48	5885.49
878.594	6.22244	28328.8	27208.6	26720.7	26646	27515.8	18522.8	31262.6	18774	17693.5	41597.8	9296.38	18134.8	18979.5	16440.8	11632.3	20631.7	18706.6
879.381	6.09886	85570.1	84402.9	87573.1	88799.6	91005.3	64227.3	137476	143128	63025.6	39616.8	64543.7	92007.6	76541.6	97281.3	75118.8	81106.9	153884
880.384	6.10027	47957.2	48153.3	46188.2	46559.4	51308.8	34608.3	75798	75321	37057.5	22027.4	30156	51134	41819.8	56340.7	17676	44343	84107
880.571	5.43532	12088.1	12797	14220.3	8444.2	14177.7	24976.3	9210.68	0	0	0	7049.31	0	7111.04	4159.84	38193.3	18907.2	13913.2
882.519	5.62337	14612.1	15486.3	15370	14013	15415.3	3409.14	13264.3	15217.8	8406.12	7929.51	0	11228.8	303.043	458.356	2593.9	0	569.106
883.436	14.1133	9456.35	20084.2	22920.5	31585.6	2889.25	42278.5	44523.5	48052.6	41292.1	163068	51540.7	16753.1	22430.4	58233.8	47300.9	11319.1	4567.57
883.47	6.40828	18858.6	17377.4	16997.3	17005.4	19225.1	6494.4	23891.9	5774.5	5089.29	4819.03	40522.1	9625.26	15639.7	4877.7	4989.27	18961.9	39249.1
884.438	14.1135	3133.52	8710.88	10578.4	14751	0	18421.9	19963.4	22194.5	18465.3	77836.7	23928.6	7523.18	10373.1	26357.7	22279.9	6660.98	1948.21
884.535	5.64702	1.71951e+06	1.74769e+06	1.71169e+06	1.68981e+06	1.75813e+06	575350	839740	1.89269e+06	729698	1.45084e+06	160620	1.50219e+06	301344	1.61706e+06	948780	498174	107222
884.833	0.653594	12485	14476.6	14190.8	13842.5	11324.2	899.845	21353.6	8243.7	7086.45	11225	26296.6	9310.42	14254.9	14103.9	1835.9	17350.6	8263.52
885.439	14.1138	7337.51	13709.6	14963.3	27483.3	4635.49	31267	31299.1	37181.4	31972.2	122437	41837.1	21061.3	18844.7	41877.4	36113.8	11362.4	7799.05
885.539	5.64702	953918	991686	967644	937048	939524	326121	481254	1.06587e+06	416227	831024	97445.1	825570	171919	876111	523047	276116	61227.6
886.442	14.1116	3084.88	5215.4	4434.25	11870.3	0	12090.1	13415.6	24755.7	27538.4	58734.1	17624.7	8131.5	8299.82	18142.2	14104.6	4953.36	2632.48
886.549	5.66757	1.14776e+06	1.12871e+06	1.11597e+06	1.14905e+06	1.14546e+06	248685	681158	1.73635e+06	804681	1.24157e+06	81698.7	1.63156e+06	121381	736507	464867	287747	43185.2
887.443	14.1113	1320.8	2471.84	4199.85	10944.6	867.005	9087.17	8942.66	17715.4	19941	34341.5	15061.2	10564.4	6589.29	12033.6	9837.84	5464.7	3186.09
887.553	5.67362	546757	552442	554704	563582	553052	108448	339652	867882	402723	607898	33381.5	804187	50508.1	327724	229847	138725	18225.9
888.462	7.20447	18535.3	16983.4	16939	14531.4	18916.7	629.004	10403	4782.3	2864.84	661.45	0	26630.5	2385.04	10535.5	0	4989.4	5893.63
888.554	5.6684	200158	197146	189938	196155	200764	39254.6	124255	313922	147670	215573	14038.8	297333	17789.5	113575	77327	43565.7	3995.44
889.556	5.65819	48334	48514.5	49895	52493.9	50081.3	11542.7	27456.1	85282	37836.4	57133.7	1118.24	80713.8	0	13913.4	9688.94	0	0
891.481	4.70465	23033.7	22286	22535.3	23666.6	22913.5	25582.5	6115.86	0	6697.58	3602.33	4839.84	6096.1	36996.2	12907.8	9364.31	99385.7	40979.2
893.404	7.17035	40396.2	40460.5	39315.7	36420.2	42062.6	43451.1	22491	62417.3	49792	46739.7	15754.7	56152.3	18321.7	41469	33087.1	46775.4	34434.8
894.408	7.17236	19185.9	21860.4	21479.4	19255.3	22053.4	24557.8	14840.2	33954.7	26746.4	26452.4	7379.95	29627.2	7568.4	22359.9	26556.8	24594.2	18336
894.587	6.22134	63526.3	66399.4	62913.8	60821.2	61953.1	50379.5	64312.3	54834.7	58647	53908.3	42407.3	60553.8	22406.6	56628.3	54708.2	54123.9	40388.4
895.508	6.7749	41651.2	45248.5	44640	43918.5	47873.9	72445.2	61798.8	35124.2	32655.1	25736.6	71089.9	30283.6	52499.9	27509.9	34150.7	61493.6	79109.7
895.59	6.22134	36741.4	36765.5	38212.5	33017.4	36084.8	29651.4	34217.9	29367.6	32602	31467.9	24806.6	33108.7	12349.6	32124.7	31210.8	30789.2	24395.1
896.511	6.77539	21778.8	16753.4	18768.9	22698.4	20155.9	38379.8	34407.5	17487.3	19712.7	11313.5	37288.1	9240.27	28859.3	13971.6	17720.4	31267.5	44844.6
899.501	14.0273	9945.9	8765.56	13926.7	9618.54	4937.16	18213.7	15161.2	13872.3	18828.2	24408.3	12934.2	5895.92	13298.1	25703.4	21168.9	7739.81	6874.93
899.501	6.72329	44849.1	44879.4	48839.9	28706.7	48898.2	23388.5	67429.6	29124.9	21665.3	11070.7	65369.9	27752.5	45811	14730.9	26405.5	46278.6	80476.1
900.808	0.653943	8587.29	9309.41	6847.81	7565.52	8783.58	1249.76	9296.47	1843.86	2270.35	4105.79	8838.27	2596.55	9019.62	13970.3	1297.98	4918.22	3761.12
901.415	4.88294	16155.3	16208.4	13683.6	15161.4	15291.3	5093.07	2171.21	851.921	7365.84	2548.23	0	1650.59	1163.16	13613.7	783.517	75704.8	33066.7
903.514	14.0578	5624.53	4011.36	4634.85	14445.2	5083.81	4532.03	6514.94	9384.15	10063.1	10511.8	12030.9	14033.9	12816.6	9318.36	7092.11	9815.55	8268.06
904.561	6.63087	10770.2	10838.1	10387.2	11947.5	11254.2	0	2381.21	0	316.293	0	0	15892.3	0	9387.63	40350.5	0	491.943
906.471	7.22026	6776.87	9405.86	9162.64	8054.61	7705.4	0	5765.93	1673.16	807.195	0	0	18028	0	2656.35	0	0	1188.15
906.576	6.62579	71429.3	78463.9	74515.6	73317	74271.5	0	25124.1	5849.92	8005.16	730.509	0	172677	0	123817	518604	610.067	19045
906.828	0.664	12881.1	14234.9	14399	13343.5	13170.2	471.918	34656.4	117043	34539	24543.7	25257.1	162855	11861	8714.51	203.739	7927.86	3865.66
907.423	7.17285	39639.3	40014.9	33405.9	38405.6	37087.4	51518	18697.9	64044.9	53013	49598.5	15085.2	50467.1	18090.6	40078	27825.4	45573.8	32302.6
907.579	6.76444	46611.3	43793.7	43387.6	46083.2	50309.8	43436	16833.4	54599.3	62572.7	52989.5	19015.6	37974.9	21256	58292.1	292811	50507.2	14458.6
908.448	2.48918	110624	101230	123155	117576	121320	167015	38260.4	6058.24	68321.6	40089.2	124323	4917.04	95022.3	81820.7	46989	155007	165607
908.591	7.03746	490952	493327	465391	427398	448325	1618.61	165016	98145.8	88816.4	21625.2	0	732398	4151.98	542955	362392	11199.3	128192
909.451	2.49007	53324	53746.7	57655.3	60186.4	62473.7	75564.4	17855.6	1720.98	47709.6	29437.1	58521.8	0	48414.7	37569.8	23603.9	76871.1	72294
909.594	7.03839	283462	279302	258918	234487	247257	1770.95	92242.9	55811.1	54797.7	14104.8	0	413076	2431.8	303303	200256	6564.96	73616
910.465	7.20335	14748.8	14907.4	12228.8	12586.7	15330.6	3432.07	7217.87	5240.59	5381.2	2359.65	0	21474.5	519.252	13560.4	0	4455.45	5945.44
910.582	6.12264	26100.9	24804.7	22963.5	27317.3	27252.2	42408.4	15838.1	32246	27077.3	23883.9	41089	24656.4	6815.63	37624.2	46978.3	14826.7	27851
910.596	7.03553	109463	103464	96687.2	92905.6	96401	474.23	36000.1	23050.7	22115.1	5735.97	0	157848	442.008	112046	66677.3	2551.76	29583.1
910.944	4.51903	12557.3	18118.1	15044.9	14649.4	16233.1	7525.35	1290.73	0	871.222	0	0	0	26254.5	7288.5	0	68676.9	0
911.463	14.1125	2555.33	4220.72	3570.21	17610	5848.01	8070.9	9273.95	13216.2	18041.6	34063.6	18520	17727.4	14730.5	13487.6	10806	6503.57	5773.62
911.558	7.08976	53040.1	53897.9	51372.6	49089.7	52917.9	25849.4	38939.3	16094.4	15740	10844.3	47696.9	57779.7	33196.6	17364.9	3499.09	35205.7	65453.9
911.585	6.12458	12381.4	14144	14280	12893.2	15374.8	23939	7662.98	16380.7	13853.6	15987.3	18806.6	15873.6	1418.31	20010.6	25043.1	8231.87	15341.1
912.453	7.15562	16628.6	17897.5	18399	17024.2	19866.1	11357.7	22685.6	8430.03	6577.32	7686.69	29610.9	12476	19067.2	7332.24	0	19344.1	36129.6
913.516	6.77276	368687	383525	396808	394350	414748	632043	536120	332419	295065	218626	553255	280678	424758	230463	293460	509406	663829
914.519	6.77276	189361	204003	208303	206872	217701	313904	273515	170569	158633	114381	286992	147053	218728	119823	153561	260502	341964
915.522	6.77281	64583.6	67347.9	67973	70244.6	71903	106000	89632.6	56082.9	54490.8	39664.2	94344.2	47829.3	72923.4	39229.8	55007.7	85797.7	110512
916.505	6.34448	18142.3	16652.7	16396.2	15677.1	15744.4	5141.1	11979.6	39964.1	27260.7	54730.6	1657.2	17868.5	4592.21	2148.7	4305.84	1676.29	2282.52
922.572	6.61671	12790.6	14860.8	14358.4	13195.3	14242.5	0	12694	10951.2	201.661	0	0	11626.6	0	9823.96	42752.4	8607.5	6337.09
922.802	0.664	8530.57	9751.06	8780.97	8492.17	9252.62	1222.82	17239.6	44230.9	21129	11981.8	8742.8	33967.2	8503.68	5857.29	636.035	2612.35	2327.22
923.392	7.31186	120467	119645	126056	111157	129625	160429	66722.3	261699	185858	175868	42502.6	186163	52362.7	123712	178818	152495	100484
923.501	7.49429	33422.6	31746.9	31324.9	32192.4	26828.2	32411.2	20177	101690	50535	46419.2	11296.1	46814.1	10746.7	25601.8	37731.7	32430.4	17340.3
923.501	7.04611	112579	114679	112199	105987	116272	124701	47377.3	278289	181571	172537	37723.7	205771	41754.9	102008	152049	133717	80417.4
924.504	7.20293	155036	150020	146050	137636	105462	86896.8	93869.4	132329	100995	91612.3	22872.7	574239	27383	64186.1	258557	79904	55932.6
925.51	7.06198	90567.8	97745.5	97206.1	91166.2	93846.8	26095.4	72683.8	59302.6	35186	34872.8	0	215106	455.407	58298.2	74174.1	31856.6	15979.8
925.516	6.6094	90531.9	86457.3	87806	90474.7	90790.6	143554	123432	55722.7	75433.4	45087.1	154323	54921.3	116226	48866.9	55679.1	134033	163365
926.483	7.2135	28061.1	26383.8	28019	27654.1	29978.7	0	18548.4	15507.7	6413.58	4638.45	709.93	58523.9	0	14320.2	3566.1	0	3323.24
926.536	6.73301	53017.6	56312.3	49261	51531.9	54243.5	79061.3	66337.6	34524.4	44215.7	43981.6	80285.4	29761	64397.9	712626	43605.1	74606.2	91397.7
927.526	6.60837	33092.7	34793.3	22129.5	31807.6	22806.3	34266.4	20788.3	13274	16015.8	12857	29985.7	9863.34	26007	433719	10285.7	27363.8	37282.4
929.513	6.60773	64207.2	63319.9	66644.9	61042.8	73274.6	91804.8	81661.1	43493.4	51921.6	41464.4	80171.9	39308.5	61480.2	46737.1	46242.1	82359.3	101112
929.635	6.85982	94979.9	94963.6	96881.5	86369.6	105261	119882	289710	520933	134486	81141.2	9058.2	184647	14297.5	3475.32	10745.8	1549.97	4442.89
930.424	7.57263	51977.9	51432.2	53766.3	38770.2	50108.8	68106	42973.6	92224.1	63369.2	5792.57	64378.2	32607.3	12703	24786.6	0	68643.7	22287.4
930.574	6.85286	57698.8	60630.2	60607	55065	61244.1	73773.3	169012	309868	82302.7	48373.7	32400.9	105375	41889.9	87972.9	49121.5	51429.4	25026.9
931.427	7.56216	24873.3	25396.3	32523.4	18221.5	29940.1	41920.7	24409.3	55512	27879	2640.42	39416.5	24327.5	8760.01	13780.3	0	43760.9	14814.6
931.624	6.37588	66213.2	60551.7	62800	58511.2	65847.1	1315.12	55827.8	78908.4	168564	42789.5	608.307	203122	416.681	69253	313265	7756.38	6139.48
931.639	6.85928	29852.5	30867.6	30546.9	29790.7	31732.8	25624.5	67484.5	236359	35777.1	23549.4	2078.13	56692.6	2762.8	49461.3	6047	0	16849.4
932.628	6.37673	41471.9	38174.9	37981.5	37266.2	39009.9	856.196	36684.4	48223.1	99118.6	26570.5	437.7	118102	370.022	42555	179871	4062.95	3841.51
933.434	7.15064	16496.3	15344.8	14974.5	13522	16339.5	9512.41	14475.4	4511.5	14870	14376.7	28166.8	6525.69	23498.3	6210.3	0	25475.6	37627.2
933.63	6.37745	14092.2	14266.6	13630.6	12164.2	15603.7	354.689	14938.6	18291.6	32411.6	12135.3	430.337	40526.1	0	14217.6	60040.8	1143.52	1710.45
933.63	8.71	34230.9	43755.7	42406.9	32830.6	39226.5	42726.9	18226.3	81666.3	85214.3	31920.5	15078.8	41922.8	13574.1	10714.4	225606	6836.66	5288.69
934.489	7.18294	20738	27682.2	35385.7	35749.1	16392	2076.81	42353.7	5851.41	7012.73	2184.01	17152.4	28725.1	10738.6	32503.4	15796.1	10830.9	33011.1
934.632	8.70838	12425.2	16330.1	16634.6	12103.2	16998.2	14551.9	3037.3	24630.5	37021.3	0	5710.49	0	0	2162	114374	1010.15	1618.36
934.648	11.6357	2876.54	387114	375107	6364.48	1315.38	347557	63770.4	155457	641440	75588.2	466447	369922	511673	337949	92298.5	45631.5	45018.4
935.497	6.79479	102927	100826	102893	102112	105308	232878	160709	63373.8	70987.4	41503.7	218254	45923.4	170311	67249.4	123438	156265	239030
935.651	11.6233	12802	199888	208014	27155	28405.2	113503	211935	51626.8	356378	39722.8	246983	203472	269949	192107	43270.2	24543.4	36187
936.501	6.79172	53732.4	55394.3	53819.8	54229.4	54381.5	122134	82465.5	31397.4	40098.4	21324.4	115790	22590.9	89223.1	35975.3	64309	85536.9	124719
937.587	9.94519	0	39438.6	42806.5	0	0	27897.6	43147.5	0	51448.6	5605.44	52464.1	44032.8	60086.6	43316.1	1878.9	0	0
939.604	11.633	8262.93	510660	483090	21641	2990.02	482097	590579	198603	965736	84354.2	690869	559125	764748	481351	127257	68468.6	71587.3
940.579	6.10058	10777.2	12258.5	9321.77	9056.65	13645	9447.21	24184.8	24361.5	4358.57	11291.4	755.986	20053.9	0	954.947	17593.2	1135.25	1835.78
940.607	11.6394	4404.46	268195	268278	12520.8	514.379	262663	302960	58526.2	521397	44613.9	352264	291470	386685	250254	69308.3	40724	39322.5
941.398	7.17095	42238.6	39775.1	43384.2	38469.4	46669.8	30777.3	42768.9	25631.2	9358.74	10588	40514.9	20566.6	34794.3	16090.7	0	46867.4	80438.1
941.511	6.9775	584864	583662	590250	576359	649814	361137	546625	313034	180972	169621	926693	401901	657706	245047	192738	722311	1.04456e+06
942.13	2.07144	6892.36	7764.15	7121.4	6822.81	5872.85	21272	9815.1	0	0	0	6964.57	0	6816.51	2174.37	0	12843.7	10738.5
942.406	7.17019	22165.8	22873.4	25037.2	21335.4	24666.5	16745.5	23514.4	15725.5	6666.72	7193.12	22311.4	13115.6	19310.6	8294.39	0	26087.8	46777.3
942.515	6.97254	298025	299886	302045	297643	331179	187245	286339	165865	98736.6	89605.9	479233	204337	340250	128685	97667.3	363461	535416
943.413	7.18204	15768.6	16900.5	19087.4	15713.9	17031.1	18901.5	19193.5	10990.7	8428.53	6293.64	16632.1	15111	14979	7806.04	0	20342.2	27242.6
943.527	6.61828	7.60896e+06	7.65745e+06	7.45225e+06	7.58801e+06	8.09671e+06	1.00802e+07	8.97957e+06	4.58094e+06	5.83348e+06	3.44689e+06	9.36346e+06	4.38534e+06	7.46752e+06	3.5955e+06	6.26268e+06	9.69377e+06	1.19499e+07
944.531	6.61828	3.86989e+06	3.88551e+06	3.90161e+06	3.89513e+06	4.088e+06	5.22898e+06	4.64166e+06	2.3751e+06	3.00738e+06	1.78236e+06	4.7039e+06	2.22406e+06	3.80587e+06	1.75223e+06	3.33056e+06	4.94087e+06	6.21306e+06
945.373	7.31262	14651.6	14441	14831	12286.6	14433	18434.6	8107.09	17976.2	17294.8	14844.8	2971.81	15306.3	6524.92	14561.4	31645.7	17054.6	11773.1
945.534	6.61849	1.26364e+06	1.25919e+06	1.28042e+06	1.25703e+06	1.32203e+06	1.67168e+06	1.48473e+06	754518	966535	562051	1.53414e+06	733900	1.23348e+06	591005	1.06635e+06	1.57545e+06	1.95451e+06
946.536	6.61871	327807	320066	316736	321441	350828	393959	362007	174720	233999	132059	356132	188768	287442	164843	325150	371823	471923
946.559	7.07184	36367.8	32255.3	34351.4	34440	33342.1	24201.1	26366.3	22526.4	19886	2829.11	0	58986.1	0	17258	18519.1	0	373.231
946.662	7.49332	18623.7	19334.6	17339.4	13300.4	17964.9	14798.4	15315.1	53688	19064.6	51444.6	0	39354.6	3012.23	7632.86	3003.76	3039.1	0
947.447	4.88592	14559.6	9232.56	4096.01	8406.26	12080	50172.7	690.905	0	28895.4	0	2588.06	0	9812.06	695.326	38674	12783.1	13075.7
947.54	6.62067	79360	77906.8	79780.6	79981	83402.3	80581.3	81084.2	35722.5	49589.2	29098.3	74759.5	42573.6	62035.2	17754.9	81432.6	76032.2	101457
948.542	6.63061	22465.1	13490.9	14709.3	13667.8	14687.7	8496.96	10590.8	7034.85	6982.87	6368.38	9715.08	9170.74	6428.4	9558	13606	9624.07	13705.4
948.649	6.37731	34290.1	35653.4	35838.8	34779.5	38070.8	0	34115	47746	90758.2	26526.1	593.969	111541	0	39921.4	171735	4719.59	3030.52
[truncated: 428 more rows]

## Sheet: all_negative_metabolites
m/z	RT(min)	A1	A2	A3	A4	B1	B2	B3	B4	F1	F2	F3	F4	QC01	QC02	QC03	QC04	QC05	Metlin_ID	HMDB_ID	Adduct	Adduct m/z	M.WT	Delta	Name	Formula	Class	Super Class	Sub Class	KEGG	Pathway	Source
436.914	0.557274	0.00676841	0.0100213	0.0146218	0.00660413	0.0109377	0.00642448	0.00871845	0.00745705	0.0116094	0.00961851	0.00572499	0.00387881	0.00626189	0.0100473	0.00861438	0.00792873	0.0217238
209.951	0.560163	0.362287	0.284061	0.396894	0.465481	0.4333	0.20105	0.29701	0.275142	0.100639	0.142076	0.189493	0.234417	0.184326	0.189419	0.196446	0.198042	0.435267
321.913	0.562695	0.0117391	0.0121592	0.0137934	0.0102179	0.0125867	0.0115774	0.00257616	0.0140722	0.0192883	0.0145994	0.0138109	0.0136712	0.012386	0.0125321	0.00169692	0.01393	0.0298036
437.918	0.562991	0.00396199	0.00537523	0.0091497	0.00591826	0.005999	0.0038815	0.00542425	0.00385231	0.00562288	0.00732193	0.0034359	0.00317066	0.00335653	0.0052671	0.00476692	0.00429268	0.00971383
167.933	0.565658	0.00520883	0.00567583	0.00991781	0.00608155	0.00738786	0.00615326	0.00687574	0.00431793	0.00373833	0.00247109	0.00418454	0.00368388	0.00512048	0.00545818	0.00590824	0.00554218	0.0108336
323.935	0.56633	0.012799	0.0115016	0.0167123	0.0118446	0.0167042	0.0112949	0.0128423	0.00855809	0.0091076	0.00657153	0.00841821	0.00787821	0.0123569	0.0118189	0.0106066	0.0103009	0.0237841
322.929	0.566377	0.0117879	0.020309	0.0255471	0.0218834	0.021802	0.0132301	0.0215669	0.021101	0.0324834	0.0253214	0.0160966	0.013865	0.0243013	0.0220767	0.022527	0.0216136	0.0458394
423.937	0.566377	0.00396352	0.0054427	0.00410343	0.00391621	0.00552307	0.00384766	0.00369251	0.00411626	0.00486432	0.00352721	0.00490531	0.004582	0.00286416	0.0042383	0.00365239	0.00404364	0.0100979
551.908	0.566579	0.00254843	0.00400602	0.00630315	0.0037547	0.00528182	0.0035373	0.0034648	0.00321953	0.00723034	0.00434338	0.00385747	0.00304673	0.00353455	0.00488548	0.0041276	0.00451646	0.00981117
435.907	0.567999	0.00530484	0.00709725	0.00857726	0.0057163	0.00755388	0.00581388	0.00701868	0.00661478	0.0196581	0.0133593	0.0069457	0.00535215	0.00877042	0.00751064	0.00839605	0.00884603	0.0191423
550.906	0.569576	0.0044468	0.0070731	0.00819253	0.0047702	0.00842192	0.00506588	0.00638953	0.006232	0.0128877	0.00927306	0.00483379	0.00444971	0.00492067	0.00805431	0.00714141	0.0061654	0.0175311
165.939	0.569722	0.0131008	0.0139953	0.0248594	0.0153046	0.0174145	0.0126829	0.0198545	0.0136396	0.00909877	0.0101578	0.0159018	0.0107408	0.0127404	0.0130579	0.0125635	0.0129442	0.0282178
393.915	0.570674	0.00641648	0.00817485	0.00847613	0.00554364	0.0099662	0.00837424	0.00587968	0.00634488	0.00482285	0.00542793	0.00628462	0.00639202	0.00782898	0.0078889	0.00744611	0.00856124	0.0160244
304.918	0.571799	0.0153	0.0168213	0.00238791	0.0123609	0.0168481	0.0183856	0.0155821	0.024507	0.0590201	0.0201344	0.024808	0.0208528	0.0218696	0.0213166	0.018852	0.0223128	0.0386285
211.954	0.572304	0.0541801	0.0443238	0.0256945	0.066479	0.0636595	0.0306839	0.0251809	0.042064	0.0146502	0.0176257	0.0286763	0.0358436	0.0245243	0.0270717	0.0268887	0.0277309	0.0598654
377.941	0.572935	0.00451896	0.00651738	0.004449	0.0036748	0.00514322	0.00716025	0.00304681	0.00484792	0.00473562	0.00494921	0.00682933	0.00666321	0.00473965	0.00638484	0.00476694	0.00482052	0.013666
420.942	0.573883	0.0258058	0.0321769	0.0297911	0.0207781	0.0378715	0.030857	0.0220013	0.0232088	0.036705	0.0328866	0.0288237	0.0252255	0.0216475	0.0327047	0.0272883	0.0202991	0.0636085
392.921	0.574222	0.0067845	0.0091632	0.00690771	0.00540319	0.0083719	0.00859833	0.0044927	0.00825546	0.0091492	0.00902828	0.00987053	0.00801683	0.0077465	0.0127299	0.0093347	0.0087426	0.0268576
421.941	0.57482	0.0116888	0.0151144	0.0148057	0.0110865	0.0180143	0.0161686	0.012924	0.0146699	0.0264182	0.0223379	0.0172156	0.0153558	0.0117684	0.0186474	0.0153704	0.011776	0.037109
507.932	0.575792	0.00642661	0.00689985	0.00559473	0.006183	0.00738182	0.00740371	0.00316555	0.00497154	0.00617218	0.00846035	0.00755627	0.00596913	0.00400224	0.00782543	0.00711699	0.00621703	0.0150606
376.937	0.576763	0.00888699	0.0120558	0.0079532	0.0061626	0.0119779	0.0146062	0.00573199	0.0110593	0.0110834	0.0118855	0.0131053	0.0122235	0.0048343	0.0131368	0.00273985	0.00921828	0.0267087
309.952	0.576834	0.0176082	0.022005	0.0122006	0.00963082	0.0229205	0.0200126	0.00908878	0.0199324	0.0187551	0.0174123	0.0215439	0.0198962	0.0210076	0.0225622	0.0227751	0.0214037	0.0436465
279.93	0.576905	0.0330367	0.041422	0.0326359	0.0225632	0.0458426	0.0418798	0.0221104	0.0400224	0.0341043	0.0309763	0.03934	0.0349977	0.0405712	0.0439337	0.0431611	0.0412527	0.0809778
535.933	0.576999	0.00878022	0.0138765	0.00959568	0.00642045	0.014375	0.0128086	0.00759281	0.0135916	0.0239019	0.0205935	0.0160897	0.0129045	0.0100751	0.0170049	0.0148698	0.0103291	0.0339421
534.932	0.577094	0.0151417	0.0204656	0.0141055	0.0103487	0.0204966	0.0201671	0.011346	0.0171037	0.0364685	0.0318092	0.0214621	0.0172172	0.0153143	0.0240503	0.0191435	0.0172313	0.0471856
281.925	0.577124	0.0182635	0.0239633	0.0179014	0.013795	0.0251867	0.0234362	0.0135558	0.0244503	0.0196233	0.0192574	0.0239363	0.0207297	0.0239667	0.0241582	0.0256908	0.0252269	0.0517172
506.927	0.577124	0.00835284	0.0089094	0.00611801	0.00472846	0.0101871	0.00845347	0.00333474	0.00719508	0.00918821	0.00926515	0.00950853	0.00822938	0.00579101	0.00917608	0.00852925	0.00561991	0.0193841
305.937	0.577154	0.0266978	0.0399532	0.0427022	0.0241601	0.0435194	0.0357481	0.0327608	0.0562914	0.108215	0.092765	0.0448269	0.0405677	0.0603259	0.0596029	0.0646609	0.0585163	0.114596
419.931	0.577154	0.0201783	0.0340114	0.0287346	0.0149558	0.0383824	0.0310164	0.0226785	0.0373738	0.087439	0.0736949	0.0406168	0.0387346	0.0358596	0.0532551	0.0425642	0.0317524	0.0976662
308.95	0.577522	0.105132	0.129308	0.0703863	0.0559943	0.133913	0.123116	0.0503844	0.120295	0.106124	0.0967793	0.130896	0.114587	0.135457	0.134323	0.14245	0.13291	0.271405
406.956	0.577522	0.0159631	0.0184972	0.0110316	0.0120366	0.0199643	0.0212317	0.00752339	0.0112259	0.0210504	0.0271067	0.0234262	0.0232005	0.0125471	0.0193238	0.0164052	0.0135774	0.0402581
519.948	0.5779	0.0281152	0.0380643	0.0155615	0.0115865	0.0348471	0.0498777	0.00975113	0.0353268	0.0479007	0.0577261	0.0567296	0.0533885	0.0256307	0.044972	0.0224052	0.0248398	0.097269
533.93	0.5779	0.0116154	0.0198087	0.0133924	0.00660522	0.022357	0.0186702	0.00965534	0.0244557	0.0565079	0.0495354	0.0270835	0.0234195	0.0176927	0.0312291	0.0259671	0.0177989	0.0667427
306.951	0.578279	0.333276	0.415301	0.23291	0.180995	0.433936	0.435469	0.172878	0.401606	0.361412	0.329332	0.428092	0.382966	0.410287	0.428156	0.448339	0.443437	0.933726
307.953	0.578279	0.0930148	0.113795	0.0624496	0.051758	0.12026	0.121497	0.0505176	0.113934	0.106585	0.0938224	0.1185	0.105319	0.119199	0.129234	0.124136	0.122521	0.267503
405.956	0.578279	0.0427421	0.0591093	0.0287729	0.0222018	0.0526053	0.0682139	0.0199958	0.0525029	0.057962	0.0738078	0.0728476	0.0670983	0.0363176	0.059886	0.0327911	0.0386815	0.129556
407.957	0.578279	0.00812583	0.00997328	0.00541838	0.00585567	0.010459	0.0123611	0.00425608	0.00573412	0.00953228	0.00980282	0.0122593	0.0100145	0.00652432	0.0100022	0.00925055	0.00648818	0.0220826
518.95	0.578279	0.0243903	0.0398161	0.0137887	0.0110698	0.0325913	0.0481603	0.0101544	0.0300567	0.100078	0.122093	0.067105	0.0624263	0.0282693	0.0519476	0.0422205	0.0305324	0.10509
504.794	0.579442	0.0146115	0.0105171	0.00575028	0.00362818	0.0150573	0.00993116	0.0043039	0.0125046	0.0149116	0.00691901	0.00524661	0.00971307	0.0180898	0.00985937	0.00737685	0.00673075	0.0184386
606.737	0.579442	0.000247368	0.000205958	0.00138038	0.00046814	0.00032541	0.000539704	0.000630583	0.00136888	0.000332482	0.0247315	0.000243459	0.000404239	0.00275929	0.000377069	0.00138407	0.00129957	0.000640407
633.716	0.579442	0	0.0037412	0.000138276	0	4.73592e-05	0.000113883	3.2673e-05	0.00327452	9.55422e-05	0.000129337	0	0	0.00816742	0	0.00378168	0.00413379	6.25933e-05
210.95	0.579718	0.0539713	0.0425685	0.054658	0.0677164	0.0613224	0.0280282	0.0424649	0.0384384	0.0150291	0.0210194	0.0287624	0.0320198	0.0272052	0.0287197	0.0291776	0.0265225	0.0564483
502.915	0.579718	0.0491543	0.0757583	0.0156632	0.0131008	0.0558393	0.0405486	0.0103718	0.0474359	0.016225	0.0291767	0.0165584	0.038599	0.0618087	0.035357	0.0430204	0.0573852	0.0694514
404.952	0.579765	0.0418469	0.0598876	0.0282733	0.0239823	0.0570265	0.0683485	0.0204776	0.0376096	0.119775	0.136137	0.0804481	0.0740104	0.0434752	0.0716761	0.01568	0.0423966	0.142542
418.911	0.581157	0.0125903	0.0130003	0.0113007	0.00727977	0.0128286	0.0129778	0.0096923	0.0186927	0.0783917	0.0715535	0.0201123	0.0202179	0.0195807	0.0202552	0.0208891	0.0216129	0.0418336
489.952	0.581157	0.0145113	0.0213573	0.00893053	0.00624562	0.018417	0.0226901	0.0055547	0.0160972	0.0192054	0.0234483	0.0251285	0.022084	0.0117679	0.0203727	0.0171196	0.0128538	0.0430844
517.952	0.581157	0.0406712	0.0616608	0.0238289	0.0181446	0.0558952	0.0782864	0.0141981	0.0454898	0.104092	0.132089	0.0992195	0.086857	0.0398194	0.0755766	0.0608522	0.0434763	0.152582
619.954	0.581204	0.00576803	0.00553669	0.00304565	0.0028807	0.0061195	0.00721725	0.00223229	0.00560572	0.0142773	0.0134565	0.0100938	0.00935267	0.00432886	0.00766067	0.00643939	0.00399539	0.0143485
263.935	0.581252	0.0101715	0.0144658	0.0082337	0.00625124	0.0124357	0.0163849	0.00603747	0.0142779	0.0147268	0.018335	0.0180604	0.0174307	0.0156267	0.0142994	0.0155489	0.0153796	0.0289942
603.943	0.581252	0.00847061	0.0104123	0.00448808	0.00317286	0.010024	0.0123914	0.00318644	0.0112459	0.0191477	0.0237316	0.0149031	0.0158009	0.00699455	0.0134612	0.00364576	0.0108632	0.028018
633.954	0.581252	0.010932	0.0168566	0.00437634	0.00807754	0.0145965	0.0183871	0.00263861	0.0106554	0.0169104	0.02375	0.02328	0.0200249	0.010114	0.0184658	0.0146778	0.0131412	0.039029
193.973	0.581491	0.064125	0.0302101	0.0781222	0.0178714	0.0815957	0.0268017	0.0719681	0.031306	0.0196295	0.0226349	0.0432494	0.0699597	0.0279956	0.0279219	0.0307413	0.0275166	0.0632482
491.953	0.581634	0.0125575	0.0141972	0.00596403	0.00570721	0.0162547	0.0170345	0.0041549	0.0120796	0.0115683	0.0138514	0.0178029	0.0171587	0.00997355	0.0144962	0.013247	0.013893	0.0343521
505.956	0.581634	0.00707525	0.00759111	0.0044887	0.00442778	0.00764609	0.0105771	0.00353669	0.00464938	0.0097483	0.0142822	0.0147003	0.0151232	0.0052678	0.00828909	0.00694503	0.00557451	0.0178045
573.92	0.581634	0.00300088	0.00299662	0.00303019	0.00231488	0.00424985	0.00297322	0.00203052	0.00258167	0.00437497	0.00349179	0.00331379	0.00278383	0.00201457	0.00339467	0.00315785	0.00306334	0.00606976
631.946	0.581634	0.0123368	0.0191176	0.0099476	0.00469598	0.0157897	0.0253435	0.00325469	0.0148874	0.0327173	0.0388273	0.0319273	0.0294651	0.0144353	0.0244252	0.0077224	0.0191893	0.0502346
288.939	0.581873	0.0435968	0.0776328	0.0459258	0.029212	0.0761626	0.0851164	0.0352539	0.162607	0.387613	0.401307	0.155254	0.0056704	0.149732	0.156395	0.159873	0.147035	0.291151
403.93	0.581873	0.0903291	0.122694	0.0604082	0.0478725	0.118755	0.136266	0.0454241	0.107484	0.154452	0.185963	0.160715	0.14613	0.0867627	0.139738	0.029915	0.0839128	0.272226
475.969	0.582017	0.00880506	0.0107739	0.00349606	0.00229546	0.00850161	0.018535	0.00204372	0.0125198	0.0119547	0.0242466	0.0264353	0.0238777	0.00935133	0.0143028	0.00851036	0.00801352	0.027487
177.97	0.583483	0.0320085	0.0350902	0.035291	0.0247714	0.037751	0.0386421	0.0273937	0.0434426	0.0408772	0.055433	0.0539291	0.0487577	0.0406621	0.0435321	0.0436865	0.0419475	0.089626
192.977	0.583866	0.246338	0.213705	0.141185	0.121699	0.240359	0.197765	0.113267	0.21882	0.14097	0.163598	0.210834	0.203553	0.195605	0.204677	0.211329	0.205603	0.447001
474.966	0.584281	0.0185172	0.0293922	0.00731861	0.00844087	0.0231472	0.0426036	0.00337389	0.0268049	0.0351551	0.0535701	0.0635711	0.0582468	0.0214518	0.0363525	0.0214953	0.0279099	0.067098
632.949	0.584281	0.0110719	0.0167687	0.00510418	0.00396371	0.0141464	0.0200101	0.00231767	0.0125225	0.0345938	0.0437623	0.0274437	0.0239487	0.0255231	0.0205296	0.00624605	0.0150195	0.0431513
649.944	0.584281	0.00681974	0.00719385	0.00456819	0.00849133	0.0121844	0.00608128	0.00192444	0.00634073	0.0100611	0.00979403	0.00759628	0.00667975	0.00515276	0.009932	0.00618167	0.00856836	0.0185481
503.966	0.584385	0.0243973	0.0319439	0.00866304	0.00757588	0.0249237	0.0503513	0.00585249	0.0227984	0.0442034	0.0710197	0.0778443	0.0760706	0.0277654	0.0433064	0.0254381	0.0319858	0.0881334
504.963	0.584385	0.0151255	0.0193477	0.00543448	0.00471351	0.0147707	0.0316985	0.00403698	0.0127317	0.0278384	0.044986	0.0490107	0.0454533	0.014658	0.0269105	0.0223975	0.0214976	0.0515714
587.961	0.584385	0.00959802	0.0142407	0.00414645	0.00310556	0.0087018	0.019277	0.00216686	0.0126998	0.0128306	0.0231537	0.0285593	0.0262076	0.0081415	0.0170047	0.00918282	0.0113983	0.0322012
360.963	0.584489	0.00739453	0.00798524	0.00416507	0.0036308	0.00795103	0.0122187	0.00257966	0.0100903	0.0104395	0.0128505	0.0161574	0.0145928	0.00960771	0.00948639	0.0108553	0.00956551	0.019572
387.951	0.584489	0.0868911	0.122579	0.0342682	0.0258865	0.0943978	0.175156	0.0233556	0.166667	0.162977	0.258743	0.2581	0.240253	0.15972	0.160074	0.16332	0.151106	0.311963
389.97	0.584489	0.0461533	0.0416147	0.0147968	0.0146433	0.0430806	0.0623622	0.0096532	0.0576643	0.0576014	0.0921363	0.0907337	0.0813488	0.0528572	0.053792	0.0569407	0.0522145	0.10712
532.924	0.584489	0.0102229	0.00902761	0.0078924	0.00674086	0.00943203	0.0109752	0.00516698	0.00944911	0.0720397	0.0655318	0.0173953	0.0165091	0.00664518	0.0183247	0.00404986	0.0137084	0.0352106
618.962	0.584489	0.00810508	0.0095233	0.00256685	0.00429837	0.00790063	0.014882	0.00202387	0.0100859	0.0211029	0.02144	0.0226255	0.0203877	0.00690475	0.0108754	0.00270069	0.0090295	0.0259518
176.973	0.584615	0.0378256	0.0408813	0.0394818	0.0342017	0.0402214	0.0453621	0.0327747	0.0453846	0.047185	0.0634622	0.0582745	0.0527772	0.0444278	0.0452266	0.0479416	0.0448286	0.0952394
472.961	0.58472	0.0283318	0.0396998	0.0118921	0.00746981	0.0288578	0.0630715	0.00699455	0.0421131	0.0575182	0.0874634	0.0920799	0.0880463	0.0311134	0.0521849	0.0304512	0.039218	0.104418
501.963	0.58472	0.043151	0.0603799	0.0146477	0.0143834	0.0468556	0.102414	0.00962888	0.0697357	0.0896423	0.143963	0.164337	0.153507	0.0551095	0.0890044	0.0503409	0.0665139	0.180047
516.943	0.58495	0.0251347	0.040593	0.0153404	0.00936806	0.0311617	0.0520936	0.0110761	0.0630428	0.186288	0.22172	0.0982497	0.0896586	0.0395426	0.0774707	0.0422525	0.0606643	0.155609
388.953	0.585246	0.100386	0.13551	0.038609	0.0310766	0.108735	0.202969	0.0240608	0.189806	0.198904	0.308758	0.294109	0.283971	0.173935	0.178529	0.178673	0.17803	0.359079		HMDB0000280	M-H	388.945	389.95181466	23.0736	Phosphoribosyl pyrophosphate	C5H13O14P3	Organooxygen compounds	Organic oxygen compounds	Carbohydrates and carbohydrate conjugates	C00119	Pyrimidine Metabolism, Purine Metabolism, Pentose Phosphate Pathway, Glucose-6-phosphate dehydrogenase deficiency, Ribose-5-phosphate isomerase deficiency	Endogenous
473.924	0.585541	0.016647	0.0248678	0.00578647	0.00520851	0.0186004	0.0113575	0.00359318	0.00810077	0.00825499	0.0091617	0.00555195	0.0126928	0.0169328	0.0113518	0.0126968	0.0183825	0.0213697
602.95	0.58561	0.0100167	0.00897988	0.00534991	0.00363617	0.0100079	0.00952138	0.00270533	0.0134441	0.0276138	0.0352503	0.0177071	0.016592	0.00890965	0.0148759	0.00953094	0.0112721	0.0283495
292.956	0.585679	0.0282382	0.0315584	0.0134522	0.011988	0.0291989	0.0420294	0.00901245	0.0438795	0.0479144	0.0578939	0.0535361	0.0483871	0.0401595	0.0415276	0.0440319	0.0430424	0.0828056
293.955	0.585679	0.012248	0.0171167	0.00558216	0.00565038	0.014754	0.0198286	0.00492242	0.0208862	0.0218182	0.0267965	0.0266852	0.0232986	0.0185248	0.0188738	0.0189388	0.0194888	0.0403109
402.947	0.585679	0.0384478	0.0766413	0.0341304	0.0274992	0.063053	0.0848555	0.025584	0.0336541	0.359973	0.426387	0.164689	0.148565	0.0871843	0.144437	0.0793579	0.111075	0.266872
761.969	0.586079	0.00138295	0.00229454	0.000748571	0.000353508	0.00336171	0.0025364	0.00122564	0.00436539	0.018228	0.0171629	0.00582008	0.00412593	0.0023226	0.00500718	0.00430424	0.00298809	0.00931212
390.941	0.586519	0.0160722	0.0229719	0.0087254	0.00678239	0.019087	0.032597	0.00494661	0.0323733	0.0306011	0.00718962	0.0445813	0.0424373	0.0275928	0.0286344	0.0307922	0.0269818	0.062375
386.955	0.586588	0.190795	0.268964	0.0836785	0.0625259	0.210478	0.403621	0.0572976	0.384287	0.404327	0.623212	0.596504	0.56654	0.341176	0.343311	0.342286	0.346543	0.715301
586.959	0.586674	0.0134821	0.0166443	0.00564217	0.00523618	0.0138895	0.0238356	0.00281844	0.0194325	0.0224742	0.0309243	0.0384917	0.035588	0.0121042	0.0201816	0.0113251	0.0168311	0.0410644
731.966	0.586674	0.00825838	0.00970707	0.00171096	0.0027937	0.0105149	0.0177533	0.00133014	0.0114187	0.0118801	0.0194535	0.0271518	0.028152	0.00638834	0.0135883	0.0105487	0.0111834	0.0267751
746.946	0.586674	0.00535826	0.00884521	0.00204992	0.00138425	0.00732347	0.0147791	0.000929549	0.0138688	0.0318346	0.0403313	0.0240206	0.0240327	0.00760983	0.0163006	0.0104373	0.0121437	0.0300311
859.986	0.587498	0.00246107	0.00408546	0.00064372	0.00260883	0.00503067	0.00816042	0.000430526	0.00743799	0.016797	0.0226736	0.0155983	0.0115404	0.00513052	0.00702681	0.0072358	0.00464205	0.014656
1024.99	0.587583	0.00178298	0.00248529	0.000684205	0.00134752	0.00163177	0.00413365	0.00132303	0.00417777	0.00627513	0.00739815	0.00775048	0.00551379	0.00288133	0.00213562	0.00214191	0.0027984	0.00608175
175.973	0.587966	0.250677	0.257402	0.257655	0.18944	0.26554	0.290928	0.203414	0.301105	0.306112	0.39084	0.364881	0.34742	0.290685	0.295252	0.308566	0.293547	0.600686
500.96	0.587966	0.0895476	0.121445	0.024304	0.0304331	0.0896214	0.189666	0.0242464	0.12303	0.160299	0.247863	0.274031	0.262115	0.0965395	0.155437	0.0857735	0.122139	0.313905
133.981	0.588168	0.0912951	0.00456285	0.0036082	0.0110752	0.00440589	0.00547721	0.00326038	0.00518308	0.00597613	0.00786274	0.00646136	0.00708892	0.00443363	0.00495023	0.00422032	0.00404398	0.0108211
687.933	0.588245	0.00248785	0.00248626	0.000897866	0.00096081	0.00198466	0.00198157	0.00115143	0.00186328	0.00278361	0.00273322	0.00257062	0.00232562	0.00135455	0.00262355	0.00153276	0.00282205	0.00490197
875.968	0.588245	0.00147811	0.00183304	0.000693523	0.000270723	0.00288598	0.00300051	0.00016812	0.00409625	0.0148906	0.0143115	0.00547263	0.00449167	0.00248069	0.00417937	0.00281493	0.00253724	0.00724653
289.957	0.588264	0.548755	0.610373	0.237073	0.200017	0.537137	0.803648	0.164269	0.844655	0.902573	1.13094	1.08495	0.995978	0.801283	0.848229	0.849874	0.824069	1.6787
745.952	0.588264	0.00745002	0.00984356	0.00180186	0.000880261	0.0062744	0.0118546	0.00112438	0.00849578	0.0270593	0.0323434	0.0215718	0.0194122	0.00747672	0.0145041	0.00837415	0.0107514	0.0294003
358.96	0.588465	0.0151936	0.0139876	0.00931378	0.0053707	0.0138435	0.0213891	0.00363993	0.0199064	0.0219165	0.0313298	0.0301479	0.0279585	0.0150653	0.0181745	0.0170076	0.0198101	0.0379737
557.929	0.588465	0.00498685	0.00578242	0.00276174	0.00288736	0.00673889	0.008242	0.0017767	0.0074216	0.0111068	0.0119403	0.00956582	0.00867831	0.00240023	0.00784822	0.00692874	0.00583093	0.0135619
575.931	0.588667	0.00451556	0.0036189	0.00204138	0.00230488	0.00269204	0.00278761	0.00161793	0.00274627	0.00283891	0.00404419	0.00161804	0.00252614	0.00210258	0.00281979	0.00250913	0.00202273	0.00654252
615.959	0.588667	0.0161155	0.02277	0.00308475	0.00578109	0.0153496	0.0371804	0.00191544	0.00755692	0.027938	0.0383964	0.0540506	0.0522169	0.0145431	0.0279068	0.0228613	0.0210847	0.0583657
617.992	0.588667	0.0123399	0.0138671	0.146258	0.00341281	0.0155717	0.0171925	0.0716151	0.0136813	0.016513	0.0279242	0.0329862	0.032256	0.00853857	0.0173366	0.00858598	0.0137112	0.033513
959.995	0.588667	0.00328466	0.00334426	0.00429128	0.0015931	0.00592925	0.00905751	0.0012529	0.00770093	0.00826929	0.00965354	0.0164608	0.0153927	0.00563519	0.00610812	0.0058428	0.00495953	0.0107679
291.965	0.588821	0.166847	0.193908	0.0695446	0.061464	0.160085	0.242865	0.0521219	0.254495	0.270085	0.35016	0.326259	0.3016	0.241726	0.251997	0.255762	0.251341	0.512004
845.993	0.588821	0.00311763	0.00660604	0.000899301	0.0102131	0.00429015	0.0125665	0.000604433	0.00720796	0.00904759	0.0138232	0.0210219	0.0198656	0.00805228	0.00947313	0.00782697	0.00651612	0.0183876
1089.98	0.589095	0.00163209	0.00192184	0.00106745	0.00427173	0.00390963	0.00631052	0.00157639	0.00629086	0.0107384	0.013332	0.0112362	0.00890122	0.00500605	0.00612614	0.00447011	0.00354094	0.01202
975.976	0.589392	0.00326642	0.00409974	0.00103292	0.00295872	0.0060964	0.00887548	0.00105875	0.00894691	0.0145747	0.0195672	0.0144443	0.0118066	0.00714453	0.00778254	0.00772832	0.00558992	0.0167524
290.968	0.589671	0.165354	0.183307	0.0736735	0.0590307	0.164799	0.24156	0.0486412	0.250732	0.283869	0.350744	0.329174	0.306034	0.243551	0.252383	0.251672	0.249275	0.495537
273.966	0.590455	0.216127	0.265245	0.0813429	0.066967	0.207434	0.396573	0.0547965	0.415534	0.51333	0.896711	0.636284	0.597376	0.36415	0.367576	0.378467	0.377086	0.770744
488.966	0.590455	0.0167433	0.00881504	0.00477495	0.00487795	0.0117516	0.0093549	0.00367441	0.011059	0.0296224	0.0342417	0.0207494	0.0143633	0.00839693	0.0133521	0.00726069	0.00973394	0.0277754
958.997	0.590455	0.00428432	0.00380216	0.000737906	0.00423045	0.004524	0.0124063	0.000767087	0.00769999	0.00942432	0.0110533	0.0191328	0.0158492	0.00666628	0.008162	0.00663531	0.00543177	0.0168032
262.956	0.590521	0.0333116	0.0433123	0.0227854	0.0190503	0.0424898	0.0530955	0.0184673	0.0505105	0.0520791	0.0601301	0.0629477	0.0609089	0.0488683	0.0501603	0.0496506	0.0493063	0.101311
843.962	0.590719	0.00376196	0.00709853	0.00941788	0.00423996	0.00615339	0.0121874	0.00495657	0.00666278	0.00862484	0.01379	0.0192882	0.0173779	0.00546584	0.00935257	0.00623031	0.00678368	0.0168365
487.974	0.591613	0.0134087	0.00659031	0.00576904	0.00500628	0.0101999	0.00451857	0.00474888	0.00585865	0.00952745	0.0135776	0.00437452	0.00341507	0.00562472	0.00749815	0.00538051	0.00809924	0.0150905
700.931	0.591613	0.004321	0.0075451	0.00168749	0.00134101	0.00462245	0.00923412	0.000814075	0.00699689	0.00714653	0.0112459	0.0132532	0.0127014	0.00466438	0.00804355	0.00626963	0.00623097	0.0150622
542.935	0.591619	0.00708094	0.012129	0.00249935	0.00256023	0.00812791	0.0164669	0.00167951	0.0114898	0.0113494	0.0142027	0.0214907	0.022291	0.00824307	0.0131936	0.0112103	0.0104924	0.0268742
717.964	0.591646	0.00554933	0.00507077	0.00205596	0.00540741	0.00845982	0.00568103	0.00251562	0.00496395	0.00900551	0.0101886	0.00839023	0.00648141	0.0100636	0.00603988	0.0045691	0.00574237	0.0122419
747.933	0.591646	0.00638507	0.011255	0.00281977	0.00293415	0.00861638	0.0153558	0.00205705	0.010377	0.0192369	0.0236442	0.0163141	0.0150369	0.00383639	0.0120956	0.00978421	0.009765	0.022315
973.982	0.591646	0.00114214	0.00419022	0.000583925	0.00260235	0.00414699	0.0067079	6.87389e-05	0.00604126	0.0110275	0.014673	0.0129758	0.00933531	0.00483107	0.0062359	0.00533247	0.00460986	0.0128317
1203.97	0.591646	0.00111266	0.00105954	0.000731546	0.00152483	0.000960811	0.00444311	0.0010029	0.00432598	0.00685785	0.00906618	0.00713904	0.00735034	0.00370529	0.00403406	0.00375399	0.00329123	0.00816491
989.975	0.591651	0.00186874	0.00132615	8.70479e-05	0.00336527	0.00155347	0.0026075	0.000222285	0.0042958	0.0116273	0.0108127	0.00505086	0.00362583	0.00233653	0.00442061	0.00300809	0.00409074	0.00825444
601.935	0.59264	0.0097824	0.00350985	0.00251245	0.00261219	0.00632848	0.00226207	0.0018391	0.00206838	0.00609458	0.00609177	0.00269569	0.00348915	0.0041338	0.00537767	0.00280254	0.00503817	0.0104932		HMDB0059638	M-H	601.95	602.956990191	24.3927	Guanosine 3',5'-bis(diphosphate)	C10H17N5O17P4	Purine nucleotides	Nucleosides, nucleotides, and analogues	Purine ribonucleotides	C01228
1334	0.592742	0.00137888	0.000947309	0.00140638	0.000534714	0.00072425	0.00295281	0.00168125	0.00159088	0.00714325	0.00537728	0.00379443	0.00263198	0.00204163	0.00227531	0.00118771	0.00107039	0.00519375
272.964	0.592771	0.721673	0.88027	0.259895	0.229659	0.680309	1.30223	0.179431	1.39359	1.67961	3.07031	2.14594	2.00185	1.25603	1.29183	1.31235	1.24799	2.50781		HMDB0012285	M-H	272.96	273.966988745	16.4942	Ribose-1-arsenate	C5H11AsO8	Organooxygen compounds	Organic oxygen compounds	Carbohydrates and carbohydrate conjugates		Nicotinate and Nicotinamide Metabolism	Endogenous, Food, Animal, Poaceae, Fabaceae, Glycine max, Cucurbitaceae, Theobroma cacao
671.93	0.592771	0.00264618	0.00413325	0.00165401	0.000981798	0.00352905	0.00387117	0.000917819	0.00206616	0.00632591	0.0071183	0.00480216	0.00471714	0.00296849	0.00486002	0.00270873	0.00216166	0.00989651
275.972	0.592776	0.0390055	0.0486405	0.0169845	0.0211472	0.039519	0.0689657	0.0097954	0.0707504	0.0896796	0.158017	0.113632	0.105241	0.0636882	0.0672884	0.0666348	0.0675328	0.14335
760.964	0.592782	0.0022165	0.00292455	0.000278385	0.000654541	0.0035729	0.00405584	0.000439724	0.00287344	0.0226596	0.0233656	0.00750002	0.00498433	0.00459656	0.00508933	0.00570832	0.00474832	0.0124407
541.94	0.593269	0.00576197	0.00992495	0.00236947	0.00212817	0.0072671	0.0144277	0.00168721	0.00962609	0.0109735	0.0163725	0.0184506	0.018903	0.00776655	0.0121499	0.0104637	0.00993682	0.022744
737.956	0.593269	0.0038158	0.00247355	0.000532664	0.000572648	0.00293723	0.00381348	0.000440617	0.00487754	0.00730196	0.00842753	0.00657115	0.00544534	0.0027007	0.0043723	0.00352074	0.0029157	0.0085977
977.98	0.593269	0.00319757	0.00155353	0.00160339	0.00426364	0.00558	0.00599463	0.00126818	0.00449205	0.00795651	0.00790277	0.00812237	0.00723675	0.00401555	0.00515328	0.00496419	0.00521852	0.0121226
543.948	0.593756	0.00376348	0.0046222	0.0019509	0.00196094	0.00387071	0.00797372	0.00138788	0.00612111	0.00575132	0.00879488	0.0121002	0.00939414	0.00437293	0.00628863	0.00482775	0.00542998	0.0135026
777.955	0.593756	0.00192606	0.00149446	0.000271325	0.000473871	0.00109556	0.00143474	0.00202696	0.00192971	0.00771867	0.00667042	0.00161362	0.00141568	0.00197467	0.00258362	0.00181743	0.00121159	0.00359268
863.954	0.593756	0.00182759	0.00313306	0.000645536	0.000568217	0.00117605	0.00554829	0.0019006	0.00363254	0.00978665	0.00813554	0.00623461	0.00676213	0.00454502	0.00587112	0.00435429	0.00365453	0.0106422
1088.96	0.593756	0.00318973	0.0032155	0.00113212	0.0047109	0.00588164	0.00591394	0.00210472	0.00636933	0.0115995	0.0127581	0.0102114	0.00808524	0.00575314	0.0076502	0.00635013	0.00489044	0.0120602
614.955	0.593835	0.0276561	0.0349412	0.0062507	0.00572973	0.0253502	0.0580273	0.00362815	0.0395607	0.0457501	0.0568459	0.0807309	0.0731514	0.0263934	0.0443382	0.0357243	0.0361791	0.0942484
647.923	0.593872	0.0063849	0.00703716	0.00522129	0.00706491	0.0133436	0.00735487	0.00612259	0.00493815	0.0177461	0.0156627	0.0108504	0.0088233	0.00577711	0.014415	0.00757362	0.0127018	0.0269064
973.029	0.593872	0.00251631	0.00634185	0.0104202	0.000945775	0.00198524	0.00631097	0.00890144	0.00547531	0.0112058	0.0113548	0.00962	0.00721774	0.00398713	0.00555844	0.00393709	0.00418866	0.0124973
655.939	0.59436	0.00306187	0.00485895	0.000978529	0.00131618	0.00318816	0.00620394	0.00074303	0.00501001	0.00502588	0.0061477	0.00904995	0.00800384	0.00372188	0.00556329	0.00450714	0.00410053	0.0101079
1033.97	0.59436	0.00202423	0.00232714	0.000960681	0.000491991	0.00117153	0.0036804	0.00154948	0.00392172	0.00692406	0.00600587	0.00641997	0.00489095	0.00400166	0.0038782	0.00431072	0.00342613	0.00705085
630.933	0.594865	0.010235	0.0141659	0.00390573	0.00214287	0.0126795	0.0207714	0.00313584	0.0229846	0.048877	0.0577709	0.0317499	0.0309433	0.0149109	0.025813	0.0216	0.0201553	0.0522673
728.985	0.594865	0.01135	0.0154697	0.00131214	0.0193333	0.00868232	0.0260868	0.000805778	0.0113307	0.0160455	0.0271088	0.0383006	0.0356248	0.00927451	0.0194926	0.0110144	0.0144389	0.0372819
877.974	0.594865	0.000175849	0.00143755	0.0073882	0.000292528	0.000493909	0.00249875	0.0176971	0.00513901	0.0146393	0.0107065	0.00495082	0.00336873	0.00373673	0.00490869	0.0039178	0.00234714	0.0079327
490.987	0.594963	0.0210662	0.0140657	0.00638363	0.0107001	0.0223034	0.0151748	0.00464162	0.0123958	0.0185666	0.029354	0.0242119	0.0194257	0.0148164	0.0225053	0.0206372	0.0178096	0.0421927		HMDB0003537	M-H	490.978	491.984846122	19.3469	2'-Deoxyinosine triphosphate	C10H15N4O13P3	Purine nucleotides	Nucleosides, nucleotides, and analogues	Purine deoxyribonucleotides	C01345		Endogenous
540.936	0.594963	0.00892975	0.0148403	0.00352858	0.00338486	0.0105448	0.0218671	0.00226653	0.0166501	0.0195474	0.0250767	0.0279121	0.0285264	0.0121894	0.0171756	0.0154509	0.0142576	0.0368924
842.959	0.594963	0.00452793	0.00880973	0.00205332	0.00943069	0.00539527	0.0129245	0.0172127	0.00877167	0.00777848	0.0136233	0.0193386	0.0157101	0.00642075	0.00854652	0.00754601	0.00641363	0.0191634
859.06	0.594963	0.0032854	0.00237651	0.0475924	0.00347978	0.00731065	0.0134506	0.0389329	0.0116332	0.0168507	0.0192055	0.0167808	0.0158943	0.00766149	0.0102926	0.0114307	0.0104811	0.0244203
912.981	0.594963	0.00193214	0.0016222	0.00126205	0.000875818	0.00230382	0.00492012	0.00107405	0.00418288	0.0067046	0.00642825	0.00654324	0.0042397	0.00336148	0.00425279	0.00331629	0.00357268	0.00627672
1201.97	0.594963	0.00132852	0.0011737	0.00141482	0.0005689	0.000150665	0.00335569	0.00404993	0.00284534	0.00606239	0.00487569	0.00451013	0.00497978	0.00340357	0.00279166	0.00415406	0.00133798	0.00406559
1403.01	0.594963	0.00126805	0.000941706	0.00112878	0.000465236	0.000467693	0.00187581	0.00113569	0.00303547	0.00477677	0.00139267	0.00358166	0.00217341	0.000969643	0.00152782	0.0009348	0.0010771	0.00165264
1087.98	0.595008	0.00116725	0.00205233	0.00146262	0.00172442	0.000395531	0.00409765	0.00396376	0.00481336	0.00694413	0.00768659	0.00769693	0.00601875	0.0024768	0.00360309	0.00400617	0.00216155	0.00700085
961.985	0.595305	0.00216821	0.0030708	0.00261509	0.00785258	0.00297069	0.00646743	0.00475799	0.00465671	0.00857068	0.00733968	0.00957256	0.00917378	0.00577191	0.00535347	0.00513591	0.00426603	0.00916873
359.971	0.595496	0.00934467	0.00660304	0.00465971	0.0739929	0.00693102	0.010979	0.00379577	0.01063	0.00898441	0.0140102	0.0124706	0.0122593	0.0101679	0.0113143	0.0119018	0.0107998	0.0208772
967.988	0.596396	0.00309388	0.00251414	0.00112549	0.00373131	0.00242444	0.00310025	0.00102303	0.0041924	0.00695829	0.00650751	0.007492	0.00633987	0.00471664	0.00267873	0.00381095	0.0035271	0.00864884
245.976	0.597235	0.017456	0.0168777	0.00686959	0.00569848	0.01463	0.0211593	0.00542381	0.0233791	0.0264233	0.0400482	0.0360059	0.0298229	0.0142455	0.020829	0.0188553	0.0178291	0.043715
861.931	0.597235	0.00316036	0.0119909	0.0229061	0.0074855	0.00968402	0.0159581	0.0354964	0.0108241	0.0171045	0.0219017	0.0152473	0.0131334	0.00794328	0.0135098	0.00739608	0.010137	0.020145
957.973	0.597235	0.0024898	0.00352543	0.00186641	0.00354531	0.00614085	0.00766915	0.00380749	0.00547526	0.00681126	0.00760471	0.0126692	0.00979936	0.00305866	0.00657792	0.00549816	0.00482894	0.0121569
1018.98	0.597235	0.00296216	0.00252524	0.000925027	0.00155053	0.00247142	0.00349917	0.00132009	0.00477359	0.00670594	0.00643177	0.00652498	0.00435383	0.00340147	0.0037599	0.00349794	0.00319407	0.00643625
1032.98	0.597235	0.00247863	0.00197044	0.00089026	0.00118871	0.00154633	0.00372974	0.000956305	0.00479628	0.00894243	0.00858191	0.00651705	0.00609645	0.00451244	0.0054452	0.00519515	0.00407963	0.00663696
1205.96	0.597235	0.00211101	0.00197192	0.00117733	0.00273434	0.00135502	0.00309612	0.00114584	0.00338486	0.00700083	0.00690706	0.00614634	0.00491239	0.00397185	0.00344028	0.00403555	0.00256913	0.00931775
1317.99	0.597235	0.00103318	0.00107889	0.000865479	0.00128047	0.000671134	0.00257094	0.00106941	0.00227631	0.00619954	0.00573788	0.00552791	0.00387559	0.00289838	0.00330064	0.00217749	0.0014905	0.00836915
574.946	0.597252	0.00750816	0.00300604	0.0021704	0.0022589	0.00529468	0.00295277	0.00158566	0.00330002	0.00466072	0.00801723	0.00248091	0.00363387	0.00292882	0.00491889	0.00536521	0.00430233	0.0107611
947.977	0.597483	0.00116876	0.00214099	0.000595801	0.00336002	0.00318557	0.00468748	0.00112127	0.0036552	0.00972488	0.00760002	0.00771944	0.00687834	0.00364414	0.00506877	0.00476386	0.00302461	0.00813784
571.943	0.597697	0.00327931	0.00307481	0.00178614	0.0034908	0.00346255	0.00363294	0.00145342	0.00277974	0.00247026	0.00381782	0.00379042	0.00355825	0.00212108	0.00325753	0.00274673	0.00224839	0.00600005
1073.98	0.597697	0.0028199	0.00333936	0.0030676	0.00342298	0.00441193	0.00770161	0.00526548	0.00503601	0.00634881	0.00572451	0.0112137	0.00990191	0.00368255	0.00444687	0.00560835	0.00514853	0.0120818
927.985	0.597829	0.0016209	0.0033659	0.00163238	0.00215028	0.00022723	0.00378218	0.00124875	0.00500868	0.00893604	0.00551763	0.00504044	0.00446437	0.00362368	0.00311007	0.00319033	0.00191536	0.00847597
1071.99	0.597829	0.00166059	0.00218694	0.00155471	0.00110548	0.00133067	0.00506954	0.00126895	0.00395713	0.00522776	0.00393831	0.00821733	0.00624465	0.0032343	0.00316313	0.00356357	0.00291819	0.00632392
754.972	0.598037	0.00327661	0.00152656	0.0201103	0.000612207	0.00206829	0.00221755	0.0114127	0.00250841	0.0071255	0.00802174	0.00301171	0.00250696	0.00205357	0.00336822	0.00280157	0.00178743	0.00773144
963.005	0.598086	0.00265341	0.00699948	0.0108099	0.0019355	0.00616127	0.00689732	0.0273435	0.00590158	0.0102832	0.00645799	0.0105236	0.00637781	0.00537769	0.00595925	0.00583913	0.00466086	0.0118595
1091.98	0.598086	0.00175964	0.00195652	8.70033e-05	0.00107829	0.00315477	0.0034097	0.000569933	0.00404773	0.007575	0.00804471	0.00830945	0.00638442	0.00293365	0.00542641	0.0057532	0.00353295	0.00816948
559.957	0.59816	0.00648565	0.00523239	0.00239601	0.00285078	0.00582929	0.00532013	0.00131207	0.00306465	0.00497618	0.00821899	0.0076651	0.00637611	0.00365691	0.00626326	0.00535864	0.0053209	0.0106388
623.939	0.59816	0.00443743	0.00474871	0.00299389	0.00442944	0.00574103	0.00438839	0.0015145	0.00400961	0.00604472	0.00679347	0.00444632	0.00392777	0.00352972	0.00607668	0.00406557	0.0048106	0.0102555
686.975	0.59816	0.00362312	0.00186913	0.0319421	0.00122203	0.00238244	0.00379001	0.014324	0.00191069	0.00418061	0.00498687	0.00221559	0.00137236	0.00143338	0.00215575	0.00195727	0.00247502	0.00407241
639.904	0.598438	0.00457213	0.00247655	0.00134619	0.00071721	0.00277234	0.00262718	0.000738111	0.00328011	0.00364156	0.00343039	0.00317556	0.00245842	0.00149346	0.0019314	0.00291629	0.00235547	0.00606656
879.977	0.599013	0.00113563	0.0127321	0.00110844	0.000801658	0.00135621	0.00287339	0.00106351	0.0191883	0.00961198	0.00444532	0.00353033	0.00296585	0.00182811	0.00216161	0.0025018	0.00149825	0.00612004
1288.01	0.599013	0.00101949	0.0012192	0.000718151	0.000770602	0.00175392	0.00234228	0.000700773	0.00251247	0.00561141	0.00260223	0.00332846	0.00361143	0.00139323	0.00126688	0.00180698	0.000704739	0.00396586
1187.99	0.599222	0.00206549	0.00176279	0.00133468	0.000485304	0.0013893	0.00500293	0.000820109	0.00327063	0.00632192	0.00374896	0.00589752	0.00583365	0.00190328	0.00168312	0.00188396	0.0024346	0.00425121
1202.97	0.599222	0.00188489	0.00156773	0.000712785	0.00145044	0.00123521	0.00435354	0.00126778	0.00493483	0.0073025	0.00788561	0.00698477	0.00611984	0.00299249	0.00346275	0.00355234	0.00238279	0.00742848
1079.96	0.599519	0.00100909	0.00113053	0.00444254	0.00210689	0.00142923	0.00307402	0.000789238	0.00298935	0.0054177	0.00427225	0.00411038	0.0039802	0.00251609	0.00309559	0.00436434	0.00175532	0.00697775
1026.98	0.599637	0.00161931	0.00121275	0.00049159	0.00165115	0.0014667	0.00688894	0.000783303	0.00363428	0.00592492	0.00570859	0.00564447	0.0032881	0.0047815	0.00245107	0.00397608	0.00275297	0.00700006
1075.98	0.59964	0.00231659	0.00307153	0.000806491	0.00142774	0.00397922	0.00720211	0.00501466	0.00477564	0.00639084	0.00665153	0.00849734	0.00816062	0.00416859	0.00456645	0.00290108	0.00515537	0.00975854		HMDB0046423	M-H	1075.96	1076.971091842	15.6168	TG(22:0/24:0/22:5(4Z,7Z,10Z,13Z,16Z))	C71H128O6	Glycerolipids	Lipids and lipid-like molecules	Triradylcglycerols		De Novo Triacylglycerol Biosynthesis TG(22:0/24:0/22:5(4Z,7Z,10Z,13Z,16Z))	Endogenous, Food, Animal
814.937	0.59964	0.0032201	0.00561918	0.000511641	0.00285482	0.00264702	0.00786143	0.0030248	0.00307244	0.00729603	0.00673083	0.00851564	0.00830003	0.00424261	0.00498044	0.00405	0.0046561	0.0112255
428.946	0.600188	0.00690508	0.00977669	0.00311656	0.00309729	0.00717798	0.0149994	0.00277252	0.011411	0.011171	0.0154162	0.0173277	0.0173166	0.0103028	0.0109385	0.00984603	0.0099185	0.0228954
909.981	0.600197	0.00245208	0.00402151	0.00389154	0.00604472	0.00480178	0.00472099	0.00108148	0.00363957	0.00638995	0.00659675	0.00724697	0.00625983	0.00333745	0.00413342	0.00352195	0.00383943	0.0068939
1348.98	0.600197	0.00112277	0.000155002	0.000344923	0.00313646	0.000342563	0.00140436	0.000988215	0.00246953	0.00519018	0.00245137	0.00260271	0.00178486	0.000585356	0.000828032	0.000241494	0.000581345	0.00199028
429.954	0.600425	0.00335157	0.0061357	0.00166747	0.00135154	0.00302144	0.00561661	0.00117493	0.00490842	0.00455286	0.00647093	0.0063106	0.00705102	0.00337028	0.00460748	0.00380884	0.00485976	0.0108745
585.917	0.600699	0.00600926	0.00713974	0.00558112	0.00390417	0.00704515	0.00704778	0.00315071	0.0083323	0.0088826	0.00686872	0.00815818	0.00718853	0.00618592	0.00777883	0.00761993	0.00724016	0.0145985
744.866	0.600817	0.00444591	0.00644684	0.00142359	0.00133161	0.00595341	0.00604638	0.000905187	0.00472453	0.0333908	0.0381312	0.0231911	0.0205337	0.00434029	0.00600042	0.00618062	0.00585422	0.013799
71.9995	0.601209	0.00411306	0.0048913	0.00204798	0.00256672	0.00463096	0.00695238	0.00139649	0.00616907	0.00809132	0.0121857	0.00820564	0.00906523	0.00587723	0.00581593	0.00727955	0.00583177	0.0121888
525.913	0.601209	0.0079977	0.00476062	0.00431572	0.00517245	0.00649736	0.00568283	0.00230369	0.00502899	0.00229894	0.00535361	0.00667665	0.00583346	0.00417907	0.00621145	0.0052895	0.00497807	0.0115483
556.915	0.601209	0.00450546	0.00765662	0.0028439	0.0023758	0.00617366	0.00848364	0.00268726	0.0111019	0.0235133	0.0194921	0.0162225	0.00975337	0.00784288	0.00971152	0.00932097	0.00989631	0.0208482
963.984	0.601209	0.00114892	0.00965596	0.00832345	0.00832378	0.00206969	0.00610843	0.00406963	0.0038562	0.00710753	0.00522546	0.00556678	0.00473225	0.00386518	0.00422493	0.00560407	0.00375713	0.012927
1031.96	0.601209	0.00189109	0.0016032	0.00104588	0.00256608	0.00245141	0.00443597	0.00276338	0.00797752	0.00675889	0.0075881	0.00671382	0.00507616	0.00350427	0.00384153	0.00430394	0.00341278	0.00641803
1253.97	0.601209	0.00139824	0.00120122	0.000561269	0.000207241	0.00053513	0.00310567	0.000711104	0.00211794	0.00625913	0.00374386	0.00683768	0.00351998	0.00275516	0.00243479	0.00191551	0.00155602	0.00303779
1256.02	0.601209	0.000725185	0.00117707	0.00112189	0.000503427	0.000311883	0.00357078	0.000951041	0.00260084	0.00532814	0.00365297	0.00368976	0.0025854	0.00268254	0.00108819	0.00154275	0.00105438	0.00213358
1433	0.601209	0.00161814	0.00103515	0.00164238	0.000226454	0.000492574	0.00226421	0.00399755	0.0017595	0.00382417	0.00371345	0.00342551	0.00309716	0.00119111	0.00195481	0.000694479	0.000866825	0.00278057
862.964	0.601363	0.00168393	0.00677626	0.0065087	0.00335291	0.00432544	0.0164674	0.00779526	0.0067119	0.0165584	0.0158739	0.0118087	0.0123644	0.00639521	0.00906378	0.00864161	0.00772595	0.0180031
738.972	0.601446	0.00336124	0.00228666	0.0212168	0.00733087	0.00261466	0.00723561	0.0112983	0.00422677	0.00780018	0.0111317	0.00870768	0.00630568	0.00256342	0.00432025	0.00317384	0.00645608	0.0111219
723.951	0.601676	0.00374398	0.0024746	0.000658442	0.00185677	0.00201996	0.00491132	0.000411605	0.00350885	0.00233794	0.00363722	0.00435606	0.00379348	0.00208159	0.00420799	0.0040821	0.00249486	0.00554102
1222.96	0.60193	0.00116637	0.00117967	0.00137464	0.0013184	0.00138594	0.00416261	0.000518566	0.00249544	0.00669019	0.00407145	0.00342702	0.00339459	0.00150619	0.00315964	0.0028535	0.00128199	0.00593747
158.98	0.602461	0.869978	1.07342	0.587651	0.51411	0.94953	1.36625	0.44551	1.40624	1.6229	2.35577	1.90896	1.81515	1.26742	1.32726	1.35858	1.30524	2.66236
874.969	0.602461	0.00246843	0.0555429	0.0004316	0.00109733	0.00336344	0.0026352	0.000530829	0.00423162	0.0159412	0.0136016	0.00455278	0.00363622	0.00165174	0.00424279	0.00363798	0.00295354	0.00810502
1090.96	0.602461	0.00301789	0.00327616	0.000548871	0.00326615	0.0049588	0.00528501	0.00106169	0.00557573	0.00983581	0.0124057	0.0104882	0.00836124	0.00585015	0.00402044	0.00661928	0.00435554	0.0130363
1204.96	0.602461	0.00257024	0.00193148	0.00271432	0.00325045	0.00384966	0.00461739	0.00230802	0.00422687	0.00746234	0.00819373	0.00770182	0.00638247	0.00432522	0.00442869	0.00421385	0.00400926	0.00717382
1041.96	0.602778	0.00175302	0.00208142	0.000671495	0.00264558	0.00278655	0.00309548	0.00129764	0.00371182	0.00788634	0.0069016	0.00466477	0.00355854	0.003155	0.00341997	0.00423621	0.00296404	0.00512957	38838		M-H	1041.98	1042.986719	16.1308	TG(21:0/22:0/22:1(13Z))[iso6]	C68H130O6
509.97	0.602778	0.0148759	0.00626014	0.00450766	0.00674205	0.00919156	0.00611925	0.00214315	0.00625582	0.00278595	0.00896088	0.0065752	0.00604298	0.00743904	0.00955355	0.00910133	0.0068317	0.0186034
956.978	0.602778	0.00299952	0.00249649	0.000946944	0.00146208	0.00404004	0.00676989	0.00059252	0.00462116	0.00654021	0.0069904	0.0106741	0.00802982	0.00327603	0.00535862	0.00398187	0.00421918	0.0108022
1316.98	0.603183	0.00135127	0.00217337	0.00126156	0.00167254	0.00128731	0.00272976	0.00114458	0.00285194	0.00570333	0.00365568	0.00469569	0.00333157	0.0017755	0.00360528	0.00363297	0.00267693	0.00737384
669.913	0.603245	0.00324233	0.00211161	0.00103101	0.000910811	0.00254003	0.00170235	0.0011468	0.00151039	0.00250087	0.00261763	0.00138409	0.00123011	0.00127869	0.00178652	0.00209644	0.00222973	0.00276781
1191.97	0.603321	0.0020158	0.0016887	0.00178307	0.000545314	0.000631949	0.00268637	0.00179243	0.00185786	0.00627163	0.00349599	0.004404	0.00365111	0.00251155	0.00416204	0.00199014	0.00170962	0.00459962
1211.97	0.603321	0.00113624	0.00172304	0.00171463	0.000498584	0.00188364	0.00258985	0.00528588	0.00272367	0.00585886	0.00608201	0.00387419	0.00265355	0.00287291	0.00229481	0.00371952	0.00273795	0.0065523
1046.98	0.603439	0.00223073	0.0031297	0.00298357	0.00271591	0.00254982	0.00417623	0.00446562	0.00265592	0.00561907	0.00539866	0.00763485	0.00638351	0.00354342	0.00377702	0.00403716	0.00299714	0.0105875
1146.98	0.603439	0.000976884	0.000592621	0.000749365	0.00154102	0.0018222	0.00289849	0.000876649	0.00392547	0.00715766	0.00596111	0.0053572	0.00366428	0.00450759	0.00280747	0.00227104	0.00351563	0.00568366
1154.96	0.603439	0.0018764	0.00212502	0.0015782	0.00209573	0.000811707	0.00246892	0.00164833	0.00471968	0.00668082	0.00667997	0.00418382	0.0047798	0.0038328	0.00312097	0.00392759	0.00323372	0.00599622
71.0032	0.603531	0.0294391	0.0401472	0.0226952	0.0493698	0.0350006	0.0505457	0.0543678	0.0528252	0.0717399	0.106989	0.076691	0.0739819	0.0698484	0.0768798	0.0795853	0.0747644	0.160719
1074.97	0.603713	0.00245965	0.00336731	0.00087408	0.00351806	0.00518424	0.00615533	0.000762639	0.00657091	0.00768058	0.00597441	0.0138071	0.00974231	0.00658051	0.00585384	0.00583201	0.00488085	0.0111745		HMDB0001433	M-H	1074.94	1075.947256042	26.9829	Diadenosine heptaphosphate	C20H31N10O28P7	(5'->5')-dinucleotides	Nucleosides, nucleotides, and analogues	Not Available			Endogenous
426.945	0.603713	0.0143017	0.0198655	0.00798077	0.0060795	0.0148882	0.0251297	0.00572024	0.0227241	0.0242611	0.0320042	0.036138	0.0321198	0.017167	0.0228563	0.0200213	0.0197825	0.0458636
978.957	0.603713	0.00322363	0.00324651	0.00269442	0.0030577	0.00649875	0.0041571	0.00417832	0.00435791	0.00773165	0.00698054	0.00645404	0.00482196	0.00446312	0.00459974	0.00528382	0.00594722	0.0106735
1086.96	0.603713	0.00167096	0.0033815	0.00133963	0.00222639	0.0015267	0.0039719	0.00131573	0.00416197	0.0065745	0.00697251	0.00494163	0.0040336	0.00286686	0.00420909	0.00388455	0.00451494	0.00546087
1105.96	0.603713	0.00181605	0.00244066	0.00107209	0.00348432	0.00434423	0.00516643	0.00145618	0.00504	0.0131106	0.0102174	0.00598029	0.00410246	0.00412715	0.0043033	0.00490215	0.00408129	0.00795737
1220.95	0.603713	0.00220332	0.00154418	0.0019544	0.00125021	0.0015906	0.00270736	0.00197305	0.00309832	0.00929315	0.00743509	0.00492065	0.00387323	0.00310179	0.0032848	0.00376745	0.00303773	0.0060029
1318.96	0.603713	0.00139782	0.00136635	0.00229522	0.00103796	0.000893404	0.00330761	0.00382491	0.00411021	0.00564401	0.00615195	0.0062386	0.00427145	0.00231358	0.0031314	0.00285373	0.00297446	0.00797751
114.989	0.60428	0.225657	0.284577	0.156251	0.145711	0.259357	0.365531	0.128222	0.374999	0.442653	0.616254	0.517376	0.4649	0.320716	0.332557	0.345179	0.346525	0.710627
160.979	0.60428	0.123501	0.148607	0.0836114	0.0740065	0.135836	0.196103	0.0645965	0.196335	0.243766	0.323978	0.268589	0.242506	0.177709	0.179516	0.194545	0.188012	0.392499
456.939	0.60428	0.00657048	0.0106015	0.0049493	0.00406658	0.00775405	0.0152781	0.00245655	0.0114995	0.0114952	0.0156952	0.01807	0.0159814	0.0104419	0.0118968	0.0103622	0.0101695	0.0234334
621.928	0.604541	0.00795867	0.0121847	0.0156017	0.0102568	0.0122578	0.00728209	0.0138548	0.010035	0.00833473	0.00971028	0.00496946	0.0071777	0.00816044	0.0109714	0.00997006	0.00875572	0.0211153
1155.97	0.604572	0.00176754	0.00177174	0.0031001	0.00189258	0.00183055	0.00376852	0.0048263	0.00389893	0.00654415	0.00649373	0.00479242	0.00350162	0.00343094	0.00361141	0.00380908	0.00386795	0.00724886
427.943	0.604847	0.00646011	0.0111827	0.00327575	0.00345105	0.00761319	0.0145363	0.0034231	0.0110422	0.0103119	0.0158194	0.017989	0.0163561	0.00985603	0.00993547	0.0102224	0.00970941	0.0252654
1193.95	0.604847	0.00162631	0.00212902	0.000374143	0.00102529	0.00204873	0.00352069	0.00151579	0.00361057	0.00552379	0.00262308	0.00407578	0.00319942	0.0019735	0.00387135	0.00303658	0.00209543	0.00560227
1302.98	0.604847	0.00158319	0.00133816	0.00513226	0.000391982	0.00101561	0.00286754	0.00681527	0.00242215	0.00493006	0.00343021	0.00561701	0.00431229	0.00197923	0.003279	0.00253481	0.00238416	0.00580649
378.916	0.604927	0.0252049	0.0401109	0.0151868	0.0148615	0.0304456	0.0143893	0.0109715	0.0176243	0.00249962	0.0213387	0.0137616	0.0149778	0.00342926	0.0279707	0.00241082	0.00219222	0.0571318
1297	0.605404	0.00171285	0.00075926	0.00246756	0.000223721	0.000539433	0.0019722	0.0061551	0.000942007	0.00549954	0.00309197	0.00247426	0.00288	0.000526081	0.000969556	0.00108114	0.00114231	0.00127909
1307.99	0.605404	0.000460553	0.000885144	0.00436187	0.000254849	0.000388776	0.00254255	0.00459404	0.00120394	0.0045982	0.00212018	0.00370889	0.00303548	0.00146085	0.00094973	0.000931245	0.000717811	0.00349309
1316.01	0.605404	0.00154149	0.000712935	0.000502183	0.000130427	0	0.0029364	0.000732863	0.00214641	0.00430713	0.00293015	0.00383223	0.00308994	0.00255812	0.00105157	0.000791489	0.000736869	0.00281155
918.983	0.605432	0.0036263	0.00587311	0.00253044	0.00694845	0.00643754	0.00521793	0.00382429	0.00630547	0.0108341	0.0113822	0.00935817	0.00709735	0.00564314	0.00612587	0.00586491	0.00559845	0.012798
974.975	0.605432	0.00254682	0.00468529	0.00356587	0.00448496	0.00962307	0.0096096	0.00917765	0.0122352	0.0186625	0.0228453	0.0159779	0.0124399	0.00913672	0.00812208	0.00847113	0.00949232	0.0189101
1048.96	0.605432	0.00130274	0.00827197	0.00183297	0.00165561	0.00302983	0.00289868	0.00119847	0.00273902	0.00864634	0.00595554	0.00383587	0.00328048	0.00368929	0.00275116	0.0034622	0.00292476	0.00776383
1097.98	0.605432	0.000755321	0.00456048	0.0014016	0.00154029	0.00302735	0.00291161	0.00246866	0.00312759	0.00745316	0.00628883	0.00490924	0.00341673	0.002487	0.00259414	0.00288076	0.0026043	0.00529318
1145.97	0.605432	0.00242301	0.00112534	0.00131801	0.00364676	0.00130527	0.00363604	0.00102001	0.00447666	0.00567349	0.00474483	0.00429745	0.00439212	0.00243358	0.00216295	0.00224849	0.00218796	0.00724606
1275.96	0.605432	0.00183516	0.000923737	0.000507297	0.000544837	0.00108252	0.00256969	0.00092558	0.00340898	0.00532838	0.0039507	0.00481038	0.00336641	0.00255318	0.00164417	0.00194681	0.00164474	0.00665284
1336	0.605432	0.000548283	0.000538737	0.0011204	0.000197022	0.000672709	0.00212085	0.00126102	0.00164264	0.00588966	0.00390599	0.00203046	0.00212656	0.000982554	0.00121779	0.00244329	0.000988201	0.00415414
1370.02	0.605432	0.00118626	0.00088655	0.0060754	0.000523213	0.0001886	0.00256456	0.00397407	0.00176202	0.00427134	0.00274089	0.00313255	0.00318502	0.00129608	0.000910303	0.00127485	0.00100218	0.00469139
523.911	0.605468	0.00628451	0.0119662	0.00813521	0.0030751	0.00847528	0.0144975	0.00394809	0.0108385	0.00413676	0.0102534	0.0185523	0.0152643	0.0104206	0.0121555	0.0117198	0.0107757	0.0244628
1175.97	0.605468	0.00176065	0.00337585	0.00160704	0.00137223	0.00133113	0.00328673	0.00631992	0.00333288	0.00684096	0.00307496	0.00420555	0.00408885	0.00278962	0.00376455	0.00359428	0.00266369	0.00694485
396.904	0.605637	0.00363866	0.00212966	0.00717992	0.0038132	0.0043767	0.00231956	0.00700496	0.001041	0.00303635	0.00229357	0.00155561	0.00111703	0.00123533	0.00445255	0.00293689	0.00161168	0.00610419
807.948	0.605643	0.0019545	0.00112726	8.79093e-05	0.000311567	0.000119786	0.00266696	0.000345238	0.00183055	0.00366624	0.00211518	0.00273354	0.00256981	0.00111201	0.00145255	0.00140285	0.00140476	0.00273133
670.866	0.605761	0.00218804	0.0030995	0.00138025	0.00119348	0.00278508	0.00171619	0.00123658	0.00320689	0.00885297	0.0102987	0.00260951	0.00249602	0.00175711	0.00293358	0.00202345	0.00345828	0.00625195
1029.97	0.605853	0.00256156	0.00247326	0.00324364	0.00279805	0.00392164	0.00351928	0.00372437	0.00617698	0.00602164	0.00329314	0.00471126	0.00291286	0.00256074	0.00324325	0.00274724	0.00347621	0.00755986		HMDB0044001	M-H	1029.98	1030.986741906	8.73795	TG(16:0/24:0/24:0)	C67H130O6	Glycerolipids	Lipids and lipid-like molecules	Triradylcglycerols		De Novo Triacylglycerol Biosynthesis TG(16:0/24:0/24:0)	Endogenous, Food, Animal
1099.95	0.605853	0.00192137	0.00167544	0.0015961	0.00122075	0.00174674	0.00308615	0.0028382	0.00286246	0.00633792	0.00393732	0.00415145	0.00310195	0.00329273	0.0034478	0.00407207	0.00219425	0.00599309		HMDB0052269	M-H	1099.96	1100.971091828	8.41012	TG(24:1(15Z)/22:5(4Z,7Z,10Z,13Z,16Z)/24:1(15Z))	C73H128O6	Glycerolipids	Lipids and lipid-like molecules	Triradylcglycerols		De Novo Triacylglycerol Biosynthesis TG(24:1(15Z)/22:5(4Z,7Z,10Z,13Z,16Z)/24:1(15Z))	Endogenous, Food, Animal
785.961	0.605853	0.00231909	0.00237642	0.000839892	0.00425506	0.00467702	0.00230878	0.000246672	0.00302307	0.00347568	0.00200746	0.00382203	0.00339933	0.00219261	0.00329403	0.00311258	0.00325369	0.00870776
804.955	0.605853	0.0056555	0.0055836	0.000891381	0.00381534	0.00490706	0.00497984	0.000840662	0.00464171	0.0112366	0.0123353	0.0101026	0.00706445	0.00491138	0.00661067	0.0068914	0.00483252	0.0147899
1304.98	0.605853	0.0014944	0.00128148	0.00145754	0.000260246	0.00138169	0.00291164	0.000427894	0.00180012	0.00612276	0.00383976	0.00602748	0.00406707	0.00250065	0.00192932	0.000968773	0.00214772	0.00394185
1348	0.605853	0.00163035	0.000758741	0.000774967	0.00020569	0.000352691	0.00162741	0.0056941	0.00125372	0.00440641	0.00234632	0.00488949	0.00178853	0.00115622	0.00179207	0.000742001	0.000248768	0.00130022
274.983	0.60589	0.212092	0.260915	0.0802525	0.0620381	0.207212	0.382428	0.0559344	0.407456	0.508418	0.876738	0.639308	0.592529	0.340344	0.349487	0.355965	0.355203	0.751374
1011.98	0.605904	0.00224148	0.00173733	0.000866984	0.00070031	0.00136505	0.00485463	0.00172628	0.00398866	0.00529083	0.00376852	0.00527246	0.00335706	0.00355483	0.00264968	0.0035683	0.00213696	0.00468574		HMDB0047508	M-H	1011.97	1012.976177222	9.18682	TG(24:0/22:2(13Z,16Z)/O-18:0)	C67H128O5	Glycerolipids	Lipids and lipid-like molecules	Triradylcglycerols			Endogenous, Food, Animal
471.941	0.605971	0.0111997	0.0103548	0.00660702	0.00726094	0.0107454	0.0119874	0.00456259	0.0104206	0.0187645	0.0139019	0.0129643	0.0113426	0.0120666	0.0117197	0.0109275	0.0107075	0.0249416
791.928	0.605971	0.00275815	0.00234189	0.000850173	0.000473214	0.0011662	0.00439248	0.000830732	0.00399909	0.00442993	0.00279253	0.00485332	0.00485037	0.00180305	0.00287294	0.00175418	0.00312034	0.00762326
640.944	0.60609	0.00470078	0.00238355	0.000834842	0.00159892	0.00322107	0.00237136	0.000828796	0.00359592	0.00550981	0.00523335	0.00300015	0.00254528	0.00200464	0.0043623	0.00270004	0.00264208	0.00582112
787.951	0.60609	0.00229626	0.00874897	0.00590233	0.00429637	0.00655977	0.00924089	0.00618987	0.0066714	0.00960013	0.00693984	0.0112598	0.00908526	0.00680297	0.00598294	0.00591962	0.00784352	0.0117699
796.932	0.60609	0.00513222	0.0066384	0.012993	0.00139739	0.00437218	0.0116654	0.00759863	0.00683624	0.00834829	0.0122825	0.015456	0.0133003	0.0052508	0.00734534	0.00637342	0.00635544	0.0149749
116.988	0.606881	0.0319453	0.0381273	0.0153555	0.0165385	0.0350845	0.0532601	0.0124691	0.0539369	0.0634143	0.0752584	0.0726537	0.0659782	0.0430891	0.0448792	0.0461056	0.0480993	0.0980761
1452.01	0.607429	0.00151569	0.000494147	0.00126467	0.000642759	0.00126865	0.00210634	0.000823218	0.00147586	0.00492355	0.00272125	0.00309718	0.0025141	0.00168076	0.00139469	0.000962281	0.00111546	0.00274133		HMDB0056406	M-H	1452	1453.003527237	7.24435	CL(16:0/16:0/18:0/22:6(4Z,7Z,10Z,13Z,16Z,19Z))	C81H146O17P2	Glycerophospholipids	Lipids and lipid-like molecules	Glycerophosphoglycerophosphoglycerols			Endogenous, Food, Animal
1394.01	0.607429	0.000950613	0.00129424	0.00144323	0.0028858	0	0.00201646	0.00214201	0.00130064	0.00459723	0.00146565	0.00205639	0.00247179	0.000538071	0.00113726	0.000230171	0.00114526	0.00211773		HMDB0072909	M-H	1394.01	1395.019177302	2.58197	CL(i-13:0/i-21:0/i-17:0/i-16:0)	C76H148O17P2	Glycerophospholipids	Lipids and lipid-like molecules	Glycerophosphoglycerophosphoglycerols		Cardiolipin Biosynthesis CL(i-13:0/i-21:0/i-17:0/i-16:0)	Endogenous, Food, Animal
1346.01	0.607429	0.00158759	0.0015754	0.00280584	0.000575384	0.000656169	0.00233255	0.00297762	0.00154032	0.00529604	0.00235335	0.00382389	0.00298138	0.000786247	0.00129646	0.000808335	0.00083541	0.0018574
1411.01	0.607429	0.00136956	0.00122909	0.00158201	0.000142072	0.000279274	0.00122632	0.00189153	0.00219526	0.00454514	0.00166211	0.0028598	0.00194613	0.000823311	0.000959131	0.000235049	0.000752054	0.00180868
1319.99	0.607989	0.00129003	0.000920988	0.00188211	0.000509972	0.00115946	0.00233929	0.00804717	0.00188919	0.00571346	0.00575019	0.00388427	0.00432	0.00275409	0.00229235	0.00299455	0.00165143	0.00605812
455.943	0.608002	0.00533994	0.0103902	0.00345635	0.00289656	0.00664789	0.014246	0.00243912	0.0103278	0.0109913	0.0099525	0.0150461	0.0144908	0.00971786	0.0106797	0.0106383	0.00968465	0.021696
374.059	0.608095	0.0288749	0.00533425	0.00105865	0.00666315	0.01096	0.00116294	0.000530637	0.00593024	0.0056299	0.040799	0.00748795	0.00475054	0.00707149	0.00864434	0.00939259	0.00914571	0.0207295
496.924	0.608095	0.00303293	0.00423164	0.00184051	0.00138456	0.00273431	0.00541021	0.00147004	0.00391029	0.00450964	0.00596361	0.00675689	0.00601044	0.00378869	0.00445559	0.00410868	0.00420908	0.00873645
1077.94	0.608095	0.00124357	0.00204415	0.00153976	0.00268128	0.00491083	0.0040238	0.000909713	0.00338507	0.00541261	0.00550641	0.00616166	0.00502676	0.00395453	0.00493634	0.00331681	0.00360351	0.00601765
1212.93	0.608095	0.00186426	0.00136667	0.00266963	0.00396542	0.00282968	0.00290264	0.00165269	0.00312911	0.00666959	0.00540526	0.00417071	0.00231833	0.0034134	0.00251243	0.00307526	0.00390281	0.00690419
931.973	0.608527	0.00189566	0.00496123	0.000994133	0.000851808	0.00154499	0.0063772	0.00222448	0.00446036	0.0064775	0.00530634	0.0094564	0.00758454	0.00316773	0.00334609	0.00308785	0.00307431	0.0093381
1062.96	0.608645	0.00227873	0.00236031	0.00168083	0.00460349	0.00396317	0.00362312	0.00225122	0.00376364	0.00817646	0.00618383	0.00515696	0.0044706	0.00344857	0.00449923	0.00372845	0.00268582	0.00689883
1083.97	0.608645	0.00113735	0.00311562	0.000725544	0.000961642	0.0031746	0.00386379	0.000461832	0.00315487	0.00660869	0.00479039	0.00570935	0.00450204	0.00397015	0.00233054	0.00328995	0.00217604	0.00649371
1174.97	0.608645	0.013175	0.00338089	0.00297869	0.00113321	0.00155436	0.00288484	0.00779309	0.00411688	0.00697919	0.00506968	0.00512526	0.00411078	0.00276323	0.00272559	0.00344602	0.00311623	0.00672508
1245.01	0.608645	0.00176366	0.00164502	0.00289923	0.000930586	0.00132178	0.00265926	0.00241008	0.00198701	0.0056277	0.0035148	0.00387594	0.00283183	0.00266259	0.00166751	0.00195847	0.00162475	0.00394222
1147.97	0.609128	0.00152564	0.00116431	0.00108666	0.000849952	0.00129644	0.00390417	0.000442793	0.0028118	0.00644444	0.00505698	0.00449942	0.00450396	0.00293435	0.00293484	0.00293344	0.00276043	0.00305045
457.953	0.609345	0.0058734	0.00335257	0.00273915	0.00537096	0.00604583	0.00397777	0.00291414	0.00423243	0.0032264	0.00446771	0.00496826	0.00532798	0.00321891	0.00454711	0.00415087	0.00390483	0.00748268
1131.97	0.609779	0.00177042	0.00161266	0.00141873	0.0013289	0.000991991	0.00242948	0.00125257	0.00328293	0.00598401	0.00446054	0.00439383	0.00412225	0.00269954	0.00238751	0.00320368	0.0019836	0.00523091
1092.96	0.609828	0.00316681	0.00263962	0.0012357	0.00306673	0.00318881	0.00340118	0.00269662	0.00349854	0.00624654	0.00640141	0.00693532	0.00482908	0.00314453	0.00504816	0.00390677	0.00364323	0.0105284
524.915	0.610287	0.00632686	0.0102417	0.00259802	0.00279308	0.00728311	0.0140798	0.00215919	0.0114276	0.0133718	0.0168599	0.0171172	0.0133206	0.00936741	0.0116239	0.0103056	0.00972314	0.0224231
691.948	0.610287	0.00323905	0.00252366	0.00176848	0.00113721	0.0024713	0.00199207	0.00344601	0.00276918	0.00445779	0.00351081	0.00146859	0.00224122	0.00285399	0.00331904	0.00333305	0.00263355	0.00816129
1252.97	0.610346	0.00205373	0.000845067	0.00073877	0.0007127	0.000993283	0.00243535	0.00161661	0.00236269	0.00614902	0.00388478	0.0049302	0.00403027	0.00313556	0.00203315	0.00376704	0.00133189	0.00259601
699.905	0.610512	0.00441726	0.00553587	0.00560381	0.00276171	0.00515489	0.00615101	0.00563212	0.00487685	0.00624408	0.00482232	0.00529555	0.0055105	0.0047217	0.0054884	0.00488756	0.00568327	0.0100989
238.123	0.61078	0.00710508	0.00268132	0.000639406	0.00882933	0.00572385	0.00166018	0.0034818	0.00256457	0	0.00723486	0.00366585	0.00151415	0.00243951	0.00291101	0.00204437	0.00336529	0.00345884	934819		M-H	238.121	239.128334088	9.05805	4-Ethoxy-3-(4-methylcyclohexylidene)-4-oxobutanoate	C13H19O4
1049.95	0.61078	0.00228248	0.00166375	0.000930642	0.00116315	0.00261397	0.00284406	0.000946329	0.00388163	0.00635056	0.00505823	0.0035946	0.00330864	0.00246637	0.00310647	0.00347959	0.00307233	0.00535957		HMDB0045650	M-H	1049.95	1050.955441777	1.07222	TG(20:0/24:0/22:4(7Z,10Z,13Z,16Z))	C69H126O6	Glycerolipids	Lipids and lipid-like molecules	Triradylcglycerols		De Novo Triacylglycerol Biosynthesis TG(20:0/24:0/22:4(7Z,10Z,13Z,16Z))	Endogenous, Food, Animal
394.901	0.61078	0.0455314	0.00930539	0.0091574	0.00635127	0.00873536	0.00808379	0.0104892	0.00952935	0.00966627	0.0394035	0.00718007	0.00653608	0.0113394	0.0116091	0.012189	0.0107869	0.0202913
1188.97	0.61078	0.00205802	0.00231774	0.00115459	0.00255259	0.00271795	0.00369487	0.00686979	0.00246491	0.00597381	0.006041	0.00823647	0.00573098	0.00391132	0.0046426	0.00366869	0.00367896	0.00816311
1030.98	0.610849	0.00278277	0.00209503	0.00402864	0.00219666	0.0022702	0.00314924	0.0143161	0.00497229	0.00717366	0.00422174	0.00593616	0.00508257	0.00333536	0.00365646	0.00448955	0.00272187	0.00707252
1427.01	0.610849	0.000643027	0.000572813	0.0033911	0.00267236	0.000361963	0.00168403	0.00115874	0.000790652	0.00459043	0.00331166	0.00327034	0.0020979	0	0.000461431	0.00074099	0.000535483	0.00313783
735.948	0.611067	0.00504015	0.00422775	0.00256083	0.00599404	0.00728784	0.00324921	0.00496568	0.00550363	0.00650365	0.00617409	0.00612661	0.00380725	0.00497873	0.00701213	0.00644489	0.00659635	0.015678
572.885	0.611556	0.00380537	0.00430235	0.00321706	0.00219017	0.00376909	0.00445338	0.00289615	0.00420509	0.00795208	0.0066649	0.00285669	0.00251221	0.00453737	0.00427065	0.00402562	0.00433473	0.00783242
960.998	0.611597	0.00328207	0.00847324	0.00928313	0.00999034	0.00390895	0.00913484	0.00449126	0.00336972	0.00954217	0.00962619	0.0154875	0.014602	0.00776092	0.00888689	0.00871582	0.00906012	0.0203505
981.973	0.611597	0.00203803	0.0013729	0.000640673	0.00326921	0.00170198	0.00201649	0.00111318	0.00296029	0.00623791	0.00557475	0.00436148	0.00262177	0.00332128	0.00289024	0.00220913	0.00196895	0.00881414
373.064	0.612784	0.0649374	0.0110756	0.00167903	0.0157973	0.030253	0.00229028	0.000945156	0.01546	0.00899971	0.104889	0.0175495	0.0124749	0.0210328	0.0224344	0.0208068	0.0223042	0.0461114
1404.02	0.612825	0.0014967	0.00073232	0.00305307	0.00054424	0.000371486	0.00283683	0.001579	0.00163706	0.00369653	0.0021619	0.00340212	0.00295976	0.00156232	0.00202352	0.00154094	0.00105476	0.000597181		HMDB0056402	M-H	1404	1405.003527237	17.2876	CL(16:0/16:0/18:0/18:2(9Z,12Z))	C77H146O17P2	Glycerophospholipids	Lipids and lipid-like molecules	Glycerophosphoglycerophosphoglycerols		Cardiolipin Biosynthesis CL(16:0/16:0/18:0/18:2(9Z,12Z))	Endogenous, Food, Animal
819.926	0.612825	0.00408551	0.0025856	0.00114356	0.00281178	0.00217671	0.00579977	0.000163717	0.00350387	0.00717128	0.00521902	0.00778652	0.00655476	0.00355004	0.00369925	0.00483142	0.00311214	0.00929696
864.957	0.612825	0.00346482	0.00383773	0.00137994	0.00304285	0.00378981	0.00689951	0.000759491	0.00416181	0.0081472	0.00663148	0.00347599	0.00852874	0.00312612	0.00464054	0.00457894	0.00451932	0.0100921
1184.99	0.612825	0.00140656	0.000900678	0.00102609	0.000542224	0.000639902	0.00298423	0.00102036	0.00173479	0.00604025	0.00272978	0.00382254	0.0035687	0.00111745	0.00118353	0.00334197	0.000854739	0.00300144
797.937	0.61316	0.00420606	0.00511683	0.00532013	0.00200376	0.00403862	0.00540626	0.000971988	0.00456842	0.00574293	0.00676663	0.00875333	0.00800767	0.00414662	0.00414917	0.00427586	0.00531886	0.0100233
340.949	0.613668	0.0248371	0.0406439	0.0145409	0.0113847	0.0267644	0.0523661	0.0117486	0.0521861	0.0486922	0.0604698	0.0644021	0.058252	0.0491916	0.0470583	0.0427124	0.0423705	0.0837306
1047.97	0.613678	0.00188412	0.00202445	0.0025215	0.00387474	0.00304413	0.00375634	0.00742925	0.00420829	0.00760611	0.00630268	0.00581569	0.00499309	0.00381594	0.00432817	0.00334747	0.00357325	0.00556127
829.967	0.614305	0.00430145	0.0022147	0.000565034	0.000949021	0.00166175	0.00337133	0.00172757	0.00236041	0.00531075	0.00303515	0.00567528	0.00458352	0.00229447	0.0033323	0.00254327	0.00231108	0.00395914
1290.99	0.614335	0.00194489	0.00054191	0.00342136	0	0.0008638	0.00351876	0.00101854	0.00173108	0.00519134	0.0027808	0.00283607	0.00328463	0.00203255	0.000975623	0.00111903	0.000630262	0.00294846
570.945	0.614532	0.00772471	0.0110574	0.00187955	0.00631665	0.00651521	0.00949181	0.00160708	0.00772908	0.00881713	0.00885682	0.0122378	0.00885524	0.00654701	0.00841111	0.00807299	0.00731087	0.0143868
591.918	0.614532	0.00398547	0.00784235	0.00365094	0.00220415	0.00576304	0.0139127	0.00290705	0.0105772	0.00277482	0.00494126	0.0195878	0.0168158	0.00798489	0.0094784	0.00906183	0.00843201	0.0192605
592.91	0.614532	0.00543538	0.00795982	0.0014679	0.0014946	0.00565658	0.0127237	0.000852905	0.0104102	0.0096592	0.0100375	0.0166429	0.0140602	0.00802782	0.00792665	0.0094854	0.00924195	0.0189121
1070.97	0.614532	0.00201297	0.00329406	0.00203719	0.00152906	0.0020459	0.00411327	0.00335131	0.00565218	0.00522295	0.00446739	0.00642354	0.00549237	0.00300719	0.00443494	0.0042127	0.00436251	0.00895265
1161.97	0.614532	0.00119511	0.00221699	0.00177944	0.000779923	0.00255987	0.00352112	0.00212269	0.00351576	0.00668328	0.00593959	0.00432731	0.00431484	0.00353634	0.00419786	0.00286524	0.00272096	0.00375938
558.971	0.614772	0.0107901	0.0105419	0.002345	0.00644552	0.0112494	0.00766463	0.0018315	0.00957483	0.0114418	0.0160443	0.0138762	0.0114252	0.00826221	0.0127921	0.0108026	0.00962917	0.0257708
1233.96	0.614929	0.0015619	0.00136053	0.00208716	0.00239136	0.00157616	0.00270416	0.00255581	0.00210803	0.0055872	0.00341975	0.00339197	0.00146852	0.00254969	0.00225527	0.0030604	0.00229668	0.00462498
964.99	0.615188	0.00185202	0.00261871	0.0128561	0.00160015	0.00185731	0.00534605	0.00981604	0.00493653	0.00746979	0.00534811	0.00586676	0.00466397	0.00389204	0.00554451	0.00407527	0.00363427	0.0110706
1017.96	0.615188	0.00184052	0.0018749	0.00110258	0.00300882	0.0028924	0.00535475	0.00080861	0.00516443	0.00686051	0.00593356	0.00571926	0.00514216	0.00310484	0.00424954	0.00556031	0.00423398	0.00471608
486.984	0.615309	0.029635	0.00721262	0.00921749	0.00941189	0.016258	0.00201872	0.00406251	0.00875149	0.0148542	0.0228599	0.00300858	0.00584666	0.00846585	0.00995765	0.00500355	0.0105587	0.0223243
494.906	0.615416	0.00520308	0.00808491	0.00305139	0.0020049	0.00680552	0.0140322	0.00176342	0.0104749	0.00443237	0.0139927	0.0165894	0.0153893	0.00864568	0.00945719	0.00739715	0.00969981	0.0168936
539.915	0.615416	0.00642669	0.00607948	0.00593134	0.00338718	0.0072074	0.00556555	0.00301873	0.00768824	0.00199298	0.0076803	0.00720015	0.00627402	0.00605872	0.00750464	0.00719415	0.0067782	0.0130573
1256.99	0.615416	0.00209434	0.000420976	0.00039946	0.000515022	0.000164306	0.00245596	0.00685025	0.00157577	0.00535996	0.00248092	0.00343017	0.00206762	0.000960024	0.00321918	0.00328149	0.000508052	0.00214869
1442.01	0.615845	0.000572937	0.00129657	0.000420921	0.000445386	0.00232968	0.00164622	0.00090422	0.00411762	0.00429646	0.00259825	0.00192742	0.00195162	0.000508214	0.000492471	0.00287222	0.000975121	0.00228181		HMDB0074009	M-H	1442.01	1443.019177302	3.06745	CL(a-13:0/i-22:0/18:2(9Z,11Z)/18:2(9Z,11Z))[rac]	C80H148O17P2	Glycerophospholipids	Lipids and lipid-like molecules	Glycerophosphoglycerophosphoglycerols		Cardiolipin Biosynthesis CL(a-13:0/i-22:0/18:2(9Z,11Z)/18:2(9Z,11Z))	Endogenous, Food, Animal
555.953	0.615845	0.00413035	0.00226084	0.00223457	0.0022414	0.00368392	0.00163448	0.00173729	0.00288511	0.00316129	0.00512462	0.00211168	0.00158541	0.00254356	0.00249788	0.00264048	0.00260197	0.00616097
622.946	0.615845	0.016465	0.00707266	0.00704428	0.00738619	0.0164086	0.00523475	0.007106	0.00644676	0.015709	0.0145412	0.00726923	0.0113005	0.0109429	0.010556	0.00798822	0.00798176	0.0248498
943.971	0.615845	0.0023923	0.00154978	0.0050446	0.000621946	0.00109354	0.00376093	0.00109167	0.00271141	0.00703359	0.00411223	0.00317424	0.00327891	0.00214605	0.00416224	0.00318824	0.00293405	0.00435569
979.964	0.615845	0.000990048	0.00195122	0.00176302	0.00110515	0.00445582	0.0029691	0.00409959	0.00335498	0.00608182	0.00444824	0.00442708	0.0031044	0.00327982	0.00298945	0.00442344	0.00464676	0.00771003
1045.98	0.615845	0.00202151	0.0026575	0.00185372	0.00438047	0.00417089	0.00455665	0.00128962	0.0028107	0.00510862	0.00320819	0.00738607	0.006172	0.0028255	0.00369295	0.00392125	0.00338941	0.0076929
1134	0.615845	0.00110741	0.00613225	0.00129771	0.000265683	0.000352357	0.00277011	0.00452169	0.00647764	0.00552786	0.00386207	0.00417561	0.00306257	0.00113332	0.000782017	0.0010605	0.000820948	0.00202351
1159.97	0.615845	0.00204567	0.00173845	0.00113691	0.00207417	0.00266219	0.00309617	0.0011797	0.00304716	0.00557509	0.00267962	0.00446453	0.00400861	0.00323901	0.0031395	0.00399941	0.00318689	0.00593835
1179.99	0.615845	0.00202794	0.00276016	0.00244573	0.00140755	0.0011022	0.00287686	0.00158061	0.00286555	0.0051893	0.0036637	0.00334318	0.00358829	0.00262992	0.00255378	0.00253546	0.00260224	0.00600229
1189.98	0.615845	0.0018194	0.00632745	0.00465624	0.000874173	0.00232816	0.00422296	0.00294178	0.00353094	0.0055896	0.00585632	0.00588638	0.0054606	0.00212839	0.00271183	0.00360757	0.00223583	0.00720502
1207.95	0.615845	0.00115835	0.00139495	0.00123895	0.00235476	0.00147057	0.00312157	0.00095974	0.0032749	0.0050372	0.00344208	0.00400335	0.00296988	0.00295206	0.00234597	0.00324133	0.00202095	0.00750055
1240.99	0.615845	0.000909953	0.00110961	0.00130283	0.000883105	0.00220819	0.00235617	0.00122997	0.00414696	0.00592788	0.00255894	0.00399206	0.00337281	0.000160089	0.000907777	0.001224	0.000612776	0.00349669
1245.99	0.615845	0.00201096	0.00146208	0.00280693	0.00103859	0.000800418	0.00256851	0.00578257	0.00273574	0.00511745	0.00258632	0.00408766	0.00409199	0.00186902	0.00136667	0.0019578	0.00277385	0.00517529
1254.95	0.615845	0.00199163	0.00138892	0.00189148	0.00199938	0.00281075	0.00323021	0.00110915	0.00398577	0.00670666	0.00385944	0.00469073	0.00304687	0.00279604	0.00347861	0.00363509	0.00302989	0.0060436
1264	0.615845	0.00169019	0.00074249	0.00107491	0.000500134	0.000406076	0.00317428	0.00137172	0.00196186	0.00699708	0.00334332	0.00324359	0.00280721	0.00120184	0.00342482	0.000857207	0.00104288	0.0019764
1307.03	0.615845	0.00112504	0.00168546	0.0011467	0.000507112	0.000278282	0.00269695	0.000972958	0.00291112	0.0061016	0.00307834	0.00501645	0.00319125	0.0036958	0.00179959	0.00227665	0.00108901	0.00421009
1308.98	0.615845	0.00155163	0.00170801	0.000922529	0.00358446	0.00116456	0.00227908	0.00167697	0.00229713	0.00685959	0.00281422	0.00337505	0.0030192	0.00309184	0.0022141	0.00169714	0.00130953	0.00525135
1312.01	0.615845	0.00114219	0.000982685	0.00190137	0.000552377	0.000459227	0.00308032	0.003223	0.00216272	0.00483018	0.00313795	0.00294623	0.00318863	0.000936285	0.00165572	0.00108664	0.000709579	0.00437375
1347.01	0.615845	0.00106085	0.000613924	0.00126289	0.000769643	0.000889024	0.00187397	0.00136903	0.00203808	0.00551848	0.00180353	0.00283446	0.00257777	0.00239115	0.00267183	0.00037064	0.00195311	0.00118141
1367	0.615845	0.000407359	0.00103962	0.00135881	0.00304584	0	0.00375812	0.000935409	0.00206235	0.00438372	0.00232955	0.00277682	0.00266594	0.000807305	0.000452174	0.00111139	0.00230043	0.00233612
1368.02	0.615845	0.00146138	0.00063835	0.00120071	0	0	0.00342119	0.00132371	0.00184742	0.00473059	0.00295808	0.00375989	0.00279347	0.000780668	0.00104741	0.000507724	0.000251415	0.00289347
1375.01	0.615845	0.000890658	0.00123219	0.000933715	0.000407562	0.000413109	0.00233693	0.00100162	0.00338789	0.00475951	0.00261288	0.0032575	0.00175707	0.000777038	0.00160064	0.00229629	0.00117759	0.00263407
1405.03	0.615845	0.0012651	0.000800813	0.00174715	0.000255006	0.000428508	0.00283097	0.00651736	0.00162115	0.00535058	0.002771	0.00383045	0.00204928	0.00159494	0.0010333	0.00133672	0.000798754	0.00547028
1412.01	0.615845	0.00164694	0.00126871	0.000897418	0.000786219	0.000663861	0.00284069	0.00139059	0.000887853	0.00443172	0.00234245	0.00286915	0.0027124	0.00119601	0.0010891	0.000801491	0.00189921	0.00170417
1415.01	0.615845	0.00165622	0.00122089	0.00147075	0.000398844	0.000340386	0.00353733	0.000747885	0.00130253	0.0046538	0.00235194	0.0033258	0.00297955	0.00252022	0.00161048	0.00113769	0.0012492	0.00285703
1416.01	0.615845	0.00145239	0.000392838	0.00194863	0.000223924	0.00060572	0.00251037	0.00490555	0.00323547	0.00426304	0.00263846	0.00372028	0.00223433	0.000224585	0.000865898	0.000781798	0.00165002	0.00289191
1078.94	0.616073	0.00217126	0.00256826	0.00126794	0.00305304	0.00207278	0.00459568	0.00199188	0.00405113	0.00656372	0.00452795	0.00392139	0.00419584	0.00474983	0.00493138	0.00405875	0.00304523	0.00669363
356.927	0.616301	0.00424911	0.00854965	0.00476079	0.00304369	0.007829	0.00879492	0.0045916	0.0178609	0.0424191	0.0373183	0.0163786	0.0144905	0.0140898	0.0148178	0.0160227	0.0156961	0.0299715
736.965	0.616301	0.00694929	0.00283074	0.00195856	0.00338439	0.00604181	0.00401204	0.00171919	0.00439511	0.00907553	0.00727807	0.0067981	0.00622417	0.00438787	0.00586593	0.00453252	0.00489788	0.00840475
762.97	0.616301	0.00345029	0.00339468	0.000919835	0.00417513	0.00616409	0.00935437	0.000956726	0.00617729	0.018588	0.0179315	0.00922642	0.0057562	0.00554083	0.00845789	0.00779655	0.00304554	0.0153134
817.909	0.616312	0.00370382	0.00580184	0.00530636	0.0030295	0.00418902	0.0117597	0.00103703	0.00678948	0.00867556	0.00593772	0.0147934	0.011139	0.00481006	0.00722665	0.00676009	0.00602181	0.0135491
73.0004	0.616323	0.00479933	0.00544925	0.00480461	0.0032638	0.00632005	0.00726977	0.0149365	0.0062722	0.00870107	0.0113475	0.00954649	0.0113351	0.00705375	0.00755605	0.00714576	0.00682022	0.0131334
569.939	0.616323	0.00734196	0.00575287	0.00313377	0.00835183	0.00840643	0.0102248	0.00263014	0.00906509	0.00747992	0.00500299	0.0105622	0.00904864	0.00781808	0.00811027	0.00800589	0.00770719	0.0179345
705.929	0.616323	0.00477239	0.00421112	0.00153528	0.00825112	0.0061156	0.00747223	0.00109306	0.00514292	0.00523596	0.00370847	0.00999188	0.00728034	0.00564905	0.00485101	0.00573591	0.00461724	0.0106646
707.912	0.616323	0.00252377	0.00195111	0.00181754	0.0011275	0.00220607	0.0025898	0.00128375	0.00253695	0.00173984	0.00316695	0.00374978	0.00179746	0.0012373	0.00242574	0.00159303	0.00156586	0.00547456
593.915	0.616471	0.00595738	0.00370538	0.0017886	0.00327861	0.00559066	0.00570235	0.00227567	0.0046242	0.00369278	0.00359785	0.00590628	0.00399699	0.00367963	0.00409814	0.00407543	0.00425033	0.00901441
1015.96	0.616798	0.00187215	0.00194931	0.00122871	0.000857389	0.0031124	0.00330084	0.00173433	0.00355658	0.00649449	0.0031457	0.00504681	0.00494343	0.00293367	0.00337823	0.00400958	0.00421201	0.00494147		HMDB0047029	M-H	1015.96	1016.971091828	4.12104	TG(24:0/15:0/24:0)	C66H128O6	Glycerolipids	Lipids and lipid-like molecules	Triradylcglycerols		De Novo Triacylglycerol Biosynthesis TG(24:0/15:0/24:0)	Endogenous, Food, Animal
625.907	0.616854	0.00370852	0.00246889	0.00110016	0.00121414	0.00264588	0.00384137	0.00104899	0.00271529	0.00490063	0.00300755	0.00383763	0.0014643	0.00184564	0.00225924	0.00212438	0.00168148	0.00616501
576.977	0.617032	0.00936489	0.0054875	0.00200557	0.00515729	0.0097044	0.00446501	0.00135315	0.00700999	0.0108103	0.0133014	0.00716391	0.00658855	0.00626416	0.00731324	0.00779161	0.00719793	0.0174279
600.953	0.617032	0.0144727	0.00479333	0.00258366	0.0061475	0.00886491	0.00280747	0.00295075	0.00676706	0.0119814	0.0128282	0.00239393	0.00453425	0.00664671	0.00840858	0.00647946	0.00888318	0.0165205
683.944	0.617043	0.00716564	0.00494274	0.0185365	0.00395148	0.00574103	0.00768852	0.00912964	0.00542627	0.00603996	0.00470459	0.00858799	0.00688125	0.00402699	0.00612898	0.00575106	0.00540047	0.0114844
751.918	0.617043	0.00360455	0.00367228	0.00102243	0.00233062	0.0032498	0.00505767	0.00120259	0.00360818	0.00494062	0.00242152	0.00628089	0.00508145	0.00369793	0.00462827	0.00412987	0.0036027	0.00653704
813.91	0.617127	0.003379	0.00393396	0.000751686	0.000934773	0.00229574	0.00631267	0.000361089	0.00377298	0.0098504	0.00550643	0.00541209	0.00426463	0.00465792	0.00473056	0.0042243	0.00342223	0.0103519
820.934	0.617127	0.00384297	0.00354227	0.000405787	0.000769356	0.00149875	0.00340094	0.00060968	0.00432586	0.00740394	0.00715263	0.00551519	0.00464666	0.00310595	0.00402899	0.00392161	0.00367364	0.00657596
1303.98	0.617127	0.00223022	0.00131319	0.00127121	0.000812108	0.00079141	0.00340495	0.00265981	0.00302743	0.00546461	0.00336752	0.00526716	0.00521494	0.00212931	0.0032593	0.00337233	0.00225107	0.00665838
1115.98	0.617203	0.00132573	0.00186461	0.00209019	0.0015722	0.00127842	0.00299882	0.00572352	0.00351837	0.00543591	0.00188439	0.00392838	0.00270687	0.00339724	0.00252244	0.00305787	0.00235491	0.00577471
1185.96	0.617431	0.00222342	0.00464855	0.00132268	0.00146623	0.00128018	0.00268076	0.00102078	0.00354183	0.00567629	0.00372619	0.00453761	0.00420062	0.00294537	0.0029192	0.00308718	0.00313626	0.00634921
409.933	0.617762	0.0112301	0.0235484	0.00876889	0.00725787	0.017263	0.0329135	0.00693467	0.0291827	0.034624	0.0290421	0.0455312	0.0344837	0.026366	0.0287042	0.0276925	0.0275024	0.0521095
422.936	0.617762	0.0159168	0.0154166	0.0144493	0.0100863	0.0167136	0.0161032	0.0105758	0.0101729	0.0138203	0.0229588	0.0171943	0.0121042	0.0123734	0.0161572	0.0135166	0.0138461	0.0351797
624.919	0.617762	0.00439463	0.00629918	0.00301214	0.00224179	0.00477322	0.00633536	0.00152209	0.00551354	0.0120828	0.00616152	0.00703124	0.0049179	0.0033559	0.00584239	0.00520111	0.0051361	0.0111667
637.912	0.617762	0.00573513	0.00534385	0.00610628	0.00794872	0.00797865	0.00763635	0.00216466	0.00831885	0.00800958	0.00404579	0.00967478	0.00693528	0.00672698	0.00772206	0.00702709	0.00573498	0.0161587
1278.95	0.617762	0.00097093	0.00170565	0.00100066	0.00178731	0.00292453	0.00232957	0.00107157	0.00254399	0.00593007	0.00483169	0.00381497	0.00292826	0.0030103	0.00294553	0.00255161	0.00291974	0.00711484
749.91	0.618086	0.00390375	0.00811992	0.00124911	0.00188646	0.0056949	0.0127078	0.00149141	0.0086474	0.0116267	0.00809144	0.0154069	0.0114214	0.00677331	0.00794487	0.00868096	0.0072411	0.0162714
411.939	0.618162	0.00798724	0.0116637	0.00405907	0.0065186	0.00490337	0.00759156	0.00288218	0.0067182	0.00812904	0.00702714	0.00951673	0.00752192	0.00686062	0.00794353	0.00739304	0.00662916	0.0146463
492.91	0.61841	0.0101293	0.0165147	0.0049815	0.00187751	0.011297	0.020207	0.012177	0.0228902	0.0413946	0.0364922	0.0273643	0.0260602	0.0174197	0.0208048	0.0194532	0.0194786	0.0423339
1153.98	0.61841	0.00130307	0.000719609	0.00313194	0.00302188	0.00109269	0.00293471	0.00265302	0.00201114	0.00622324	0.00469568	0.0038592	0.00269155	0.002554	0.00358323	0.00139295	0.00317197	0.00403973
795.894	0.618485	0.00208711	0.00381504	0.000704355	0.000474724	0.00260464	0.0102572	0.00258716	0.00601622	0.00763805	0.00768377	0.0141403	0.0107417	0.00281187	0.00653444	0.00305406	0.00399424	0.011125
495.932	0.618561	0.00494969	0.00600229	0.00384284	0.00543521	0.0059008	0.00693884	0.00352734	0.00605768	0.00475928	0.00478051	0.00866511	0.00667391	0.00594643	0.00712144	0.00591143	0.00525311	0.01403
692.922	0.618561	0.00265085	0.00311515	0.000855829	0.000888789	0.00260003	0.0022241	0.000790424	0.00458391	0.00669437	0.00427733	0.0052189	0.00228293	0.00283568	0.004852	0.00314806	0.00262882	0.00710882
752.932	0.618561	0.00458313	0.00319151	0.000514391	0.00204477	0.0047248	0.00345266	0.000535412	0.00396829	0.0051929	0.00664071	0.00429018	0.00441086	0.00441297	0.00352825	0.00333745	0.00415529	0.00829309
753.92	0.618561	0.00202194	0.00263206	0.00240242	0.00297705	0.00297445	0.00381585	0.00261229	0.00378036	0.00623208	0.00611977	0.00297824	0.00316373	0.0033755	0.00425288	0.00194395	0.00388304	0.00713949
917.003	0.618561	0.00390055	0.00617708	0.0180145	0.00175637	0.00341334	0.00626067	0.0121892	0.00500459	0.0105282	0.00798593	0.00848035	0.00673684	0.00518996	0.00544342	0.00588773	0.00542199	0.0121669
1060.96	0.618561	0.00385594	0.00328096	0.00110338	0.00612394	0.00594707	0.00477166	0.000851724	0.00497318	0.00928614	0.00665957	0.00569962	0.0050935	0.00443151	0.0054797	0.0049309	0.0047602	0.0116184
1234.95	0.618561	0.00206363	0.00114476	0.00263968	0.00123524	0.00208033	0.00326061	0.00918091	0.00314869	0.00651664	0.0044119	0.00354642	0.00317552	0.00255147	0.00287552	0.0035663	0.00223904	0.00731794
806.955	0.618934	0.0034068	0.00374314	0.000461395	0.0011684	0.00123643	0.00355523	0.000730834	0.00343724	0.00647734	0.00708738	0.00390541	0.00369916	0.00212366	0.00394846	0.00266602	0.0028391	0.00903342
815.917	0.619537	0.00465589	0.00872694	0.00478522	0.00280659	0.0063021	0.0131123	0.0041815	0.00721821	0.00604956	0.00540195	0.0126801	0.0098907	0.00605187	0.00745471	0.00736429	0.00701583	0.017056
1289.99	0.619925	0.00245677	0.000758717	0.00359918	0.000933246	0.0011153	0.00296336	0.00134405	0.00229298	0.00610248	0.00321187	0.00321933	0.00320868	0.00270048	0.0017291	0.00112945	0.00110335	0.00475112
1325.01	0.619925	0.0014202	0.00059626	0.00543863	0.000393379	0.000694222	0.00321607	0.00563762	0.00146297	0.00552121	0.00351613	0.00239885	0.00296753	0.000494207	0.00184294	0.00252388	0.000676695	0.00184316
1377.01	0.619925	0.00114181	0.000953944	0.00136406	0.000636335	0.000785166	0.00280426	0.001656	0.00197129	0.0051377	0.00387255	0.0028626	0.00323322	0.000709159	0.00230861	0.00255327	0.00081757	0.00389929
1413.02	0.619925	0.00157836	0.00047899	0.00268071	0.00058416	0.000596503	0.00281203	0.00457747	0.00184074	0.00431601	0.0016834	0.00295872	0.00189722	0.00153012	0.00069867	0.000213876	0.000667356	0.00250628
1414.04	0.619925	0.00105446	0.00116916	0.00191872	0.000424239	0.000995873	0.00244752	0.0028984	0.000814886	0.00384251	0.00161114	0.0025098	0.00230128	0.00284013	0.000542962	0.000984475	0.00153898	0.00391534
477.93	0.620292	0.00674833	0.0161338	0.0044489	0.00382258	0.00825773	0.022592	0.00226589	0.0191425	0.0224817	0.0148432	0.0312428	0.0238124	0.0149861	0.0170148	0.0180681	0.0158655	0.0356202
1294.96	0.620673	0.000744754	0.000745754	0.00168415	0.00166876	0.00142849	0.00327602	0.0012284	0.00192607	0.00557402	0.00383118	0.00354051	0.00297366	0.0030603	0.00340327	0.00290827	0.00221574	0.00608632
470.92	0.62148	0.0117223	0.0204588	0.0204688	0.0138758	0.0204426	0.0186174	0.0160024	0.0262263	0.0457975	0.0357448	0.0243129	0.0195198	0.0246332	0.0274717	0.0246133	0.0234727	0.0524364
677.907	0.62148	0.00277736	0.00261388	0.000405864	0.00154576	0.00172289	0.0026925	0.000300632	0.00288254	0.00229872	0.00313112	0.00372279	0.00293656	0.00273148	0.00324757	0.00210392	0.00223428	0.00593638
839.96	0.621934	0.00127687	0.00879198	0.00214803	0.00265811	0.00409412	0.0142787	0.00231032	0.006711	0.00705155	0.0022283	0.00385441	0.0075722	0.00376049	0.00601154	0.00493202	0.00602964	0.0123702
1138.95	0.621955	0.00197627	0.00287498	0.00168055	0.00341349	0.00197092	0.00403787	0.00354279	0.00369977	0.00650822	0.00593783	0.00626596	0.00517871	0.00469082	0.00423862	0.00465138	0.00309333	0.00584654
243.961	0.622024	0.0267208	0.026056	0.0201063	0.0234002	0.0295911	0.0251356	0.0184497	0.0252775	0.0219168	0.0767737	0.0254178	0.0227472	0.0264638	0.027739	0.0264103	0.0280237	0.0572428
410.933	0.622024	0.0154575	0.0215048	0.00690214	0.0055552	0.0154421	0.0342775	0.00487706	0.0296178	0.0362151	0.0311278	0.0458622	0.039432	0.0228461	0.0239482	0.0253856	0.0253489	0.0521358
590.92	0.622024	0.00791005	0.0283476	0.0345903	0.0136617	0.0210509	0.0413513	0.0344019	0.0279193	0.027948	0.020453	0.0473336	0.0361447	0.0230306	0.0266045	0.0254441	0.026212	0.0585112
985.884	0.622024	0.00147191	0.00469037	0.00259295	0.00348458	0.0035901	0.00572685	0.00085055	0.00278452	0.00699884	0.00364813	0.00542347	0.00294776	0.00387124	0.00355184	0.00314783	0.0029257	0.00720026
1072.97	0.622024	0.0026112	0.00487297	0.00608993	0.00629032	0.00598266	0.0113665	0.023724	0.0069385	0.00624173	0.00543195	0.0119569	0.0121878	0.00556349	0.00744511	0.00633764	0.00663054	0.0123819
818.93	0.622031	0.0067293	0.00619795	0.000468697	0.00261797	0.00669872	0.0109891	0.000559602	0.00806009	0.0100653	0.00687761	0.0150731	0.0108472	0.00703269	0.00816963	0.00797635	0.00830227	0.0178309
866.943	0.622031	0.00237145	0.00451436	0.00131233	0.0031123	0.00234274	0.00410905	0.00371609	0.00419243	0.00611861	0.0044009	0.00432244	0.00297455	0.00632671	0.00329625	0.00335678	0.00328251	0.00712876
799.921	0.622355	0.00339142	0.00250823	0.00719639	0.00298506	0.00346485	0.00380488	0.000779053	0.00502304	0.00378333	0.00309625	0.00508132	0.00521913	0.00467407	0.0051926	0.00411473	0.00270613	0.0103201
1160.97	0.622381	0.00201622	0.00138727	0.00102095	0.00298057	0.00374937	0.0028412	0.00595535	0.00388512	0.00602647	0.00497387	0.00584873	0.00514465	0.00310313	0.00368768	0.00346928	0.00220363	0.00575199
1069.98	0.622436	0.00189289	0.00224126	0.00616461	0.00241831	0.00198728	0.00289355	0.00497832	0.00336357	0.00451795	0.00294733	0.00338321	0.00276691	0.00203867	0.00213753	0.0016706	0.00252813	0.00447666
439.003	0.622622	0.00767166	0.0248968	0.00482288	0.00336381	0.00516107	0.0027227	0.0198403	0.00261576	0.00378511	0.0116353	0.00247051	0.00690149	0.00308572	0.00397208	0.00408636	0.00313336	0.00802558
610.916	0.622622	0.00226849	0.00563066	0.00143508	0.00390687	0.0029556	0.00428612	0.00174464	0.00442589	0.00409632	0.00424566	0.00559226	0.00489167	0.00415316	0.00356082	0.003339	0.00435388	0.00814807
660.898	0.622622	0.0048966	0.00543613	0.00101592	0.00126337	0.00326244	0.00877707	0.000612539	0.00682882	0.00780206	0.00868167	0.0128926	0.0105144	0.0060519	0.00656174	0.00504987	0.00529871	0.0124606
264.94	0.622678	0.0711121	0.0557824	0.0508863	0.0452903	0.058386	0.0463578	0.0321394	0.0541399	0.0481554	0.0634455	0.0473305	0.0517536	0.0586357	0.0610323	0.0599589	0.0594846	0.119559
1082	0.622931	0.00228172	0.00189402	0.00231832	0.000333469	0.0010453	0.00300029	0.0102871	0.0028383	0.00685273	0.00444955	0.00718225	0.00534681	0.00235231	0.00172705	0.00438674	0.00153618	0.00415906		HMDB0051510	M-H	1082.01	1083.01804202	14.425	TG(22:1(13Z)/24:0/22:1(13Z))	C71H134O6	Glycerolipids	Lipids and lipid-like molecules	Triradylcglycerols		De Novo Triacylglycerol Biosynthesis TG(22:1(13Z)/24:0/22:1(13Z))	Endogenous, Food, Animal
476.93	0.622997	0.0205915	0.0462917	0.00755477	0.00845232	0.0274973	0.0721393	0.00628566	0.0590054	0.0695324	0.0455785	0.0935181	0.075817	0.0474881	0.0516776	0.0503642	0.0496499	0.10562
675.906	0.622997	0.00309858	0.00563142	0.00417448	0.00257906	0.0033681	0.00788402	0.00151437	0.00572312	0.00928887	0.00703054	0.00702344	0.00762869	0.00490534	0.00607625	0.00566437	0.00534969	0.0140212
1210.93	0.623014	0.00148776	0.00229013	0.00152774	0.0019613	0.00256337	0.00368974	0.0019372	0.0033791	0.00569665	0.00512259	0.00485313	0.00320494	0.00384836	0.00434962	0.00356717	0.00343931	0.00943893
1067.95	0.623373	0.00178013	0.00370219	0.0015065	0.00108537	0.00251207	0.00341129	0.0025069	0.00330401	0.00538621	0.00313828	0.00408977	0.00359626	0.00454213	0.00353295	0.00291851	0.00244105	0.00882471
381.94	0.623688	0.00923925	0.00575659	0.00489593	0.00314463	0.00682167	0.00711035	0.00431137	0.00618996	0.00580751	0.0113861	0.00620058	0.00647585	0.00620626	0.00591164	0.00510508	0.00628689	0.0120519
408.935	0.623688	0.0265859	0.0613227	0.0078875	0.0112212	0.0414331	0.0964312	0.00808291	0.0855253	0.107439	0.0865057	0.140627	0.112441	0.0721593	0.0719441	0.0736267	0.0737045	0.160013
887.931	0.623762	0.00282406	0.00350694	0.000895075	0.00345524	0.00333269	0.00309314	0.000610818	0.0030928	0.00397168	0.00172856	0.00433803	0.00292917	0.00264488	0.00404617	0.00323773	0.00288032	0.00489894
379.936	0.624004	0.0214305	0.0270732	0.0282665	0.0186736	0.0259349	0.0299292	0.021213	0.0233377	0.0204928	0.0122842	0.021782	0.0196697	0.0237316	0.0242634	0.0262535	0.0260857	0.0512422
479.927	0.624004	0.00750776	0.00430292	0.00259764	0.0056335	0.0052931	0.00455855	0.00235968	0.00414412	0.0047988	0.00343412	0.00573882	0.004551	0.00431396	0.00335284	0.00401855	0.00378937	0.00865117
805.949	0.624004	0.002139	0.00351602	0.000445048	0.000724718	0.0026765	0.005765	8.59417e-05	0.00552102	0.00767178	0.00669396	0.00684587	0.00580014	0.00367396	0.0040687	0.00369322	0.00370701	0.00761193
811.859	0.624004	0.0017187	0.00334796	0.00256946	0.00133861	0.00246507	0.0043402	0.00271399	0.00367009	0.0102111	0.0074091	0.0050368	0.00407671	0.00289469	0.00369411	0.0036388	0.00284471	0.00551782
1291.98	0.624004	0.00203092	0.000534338	0.00150529	0.000381149	0.00129568	0.00361386	0.00397426	0.00264453	0.00513162	0.00349306	0.00370823	0.00273737	0.00139104	0.00157418	0.00236169	0.00195727	0.00633159
1376.03	0.624004	0.00127836	0.0010265	0.00406008	0.000200975	0.000369901	0.00330816	0.00436994	0.00127771	0.00526359	0.00339144	0.00367702	0.00271091	0.000531488	0.0012017	0.00177766	0.000192174	0.00233651
1438.04	0.624004	0.000532264	0.00078414	0.00236798	0.00104509	0.00121918	0.00279106	0.00290036	0.00540753	0.00411691	0.00207494	0.00374345	0.0028605	0.00336404	0.00129914	0.00239567	0.00186099	0.00178107
851.95	0.624081	0.00228505	0.00385249	0.00138495	0.00470649	0.00414422	0.00399208	0.00298467	0.00433679	0.00611494	0.00534231	0.00773042	0.00585109	0.00462845	0.0046146	0.00549515	0.00335143	0.00521922
1345.01	0.624612	0.000981032	0.00177288	0.00319403	0.000892639	0.00118743	0.00305892	0.0058495	0.00199814	0.00518821	0.00176535	0.00296157	0.00272381	0.000753816	0.00293729	0.00315788	0.00228967	0.00183303
1170.96	0.624753	0.00189304	0.00135079	0.00216284	0.00271161	0.00246108	0.00261841	0.0022821	0.00398358	0.00704268	0.00519764	0.00417667	0.00232309	0.00218696	0.00327836	0.00366465	0.00277501	0.00504845
1277.96	0.624773	0.00156336	0.00121056	0.00192729	0.00305102	0.00235604	0.00229534	0.00363213	0.00331206	0.00566054	0.00417794	0.00305436	0.00281473	0.00157901	0.00161536	0.00157542	0.00239449	0.0040228
949.931	0.624784	0.00245884	0.00243391	0.00108547	0.00288077	0.00488758	0.00430031	0.000744165	0.00394885	0.0068314	0.00442573	0.00513912	0.00370238	0.00373967	0.00341191	0.00133931	0.00396055	0.00793637
1393.03	0.624812	0.000950791	0.00117503	0.00427718	0.00279442	0.000198487	0.00134121	0.00512779	0.000706685	0.0048559	0.00222535	0.00289315	0.00160089	0.0024004	0.00111879	0.00135429	0.000271017	0.00223698
564.908	0.624901	0.00204436	0.00487231	0.00107785	0.000908836	0.00158605	0.00270235	0.000842747	0.00313931	0.00385487	0.002139	0.00468178	0.00252043	0.00227771	0.00207278	0.00203234	0.00226765	0.00640541
919.96	0.625155	0.00238799	0.00424778	0.00204277	0.0037413	0.0048546	0.00494017	0.0033325	0.00341219	0.00797655	0.00799193	0.00608284	0.00525819	0.00623295	0.00353585	0.00587712	0.00414105	0.0113739
478.931	0.625501	0.0190565	0.0131742	0.00414596	0.00460558	0.0101766	0.0190691	0.00351941	0.0170793	0.0214834	0.0198273	0.0277909	0.0221445	0.0148524	0.0171057	0.0155185	0.0155175	0.0369111
493.95	0.625501	0.0142674	0.0140335	0.00763884	0.0129129	0.0184348	0.0150137	0.00560664	0.0142678	0.0128816	0.0117731	0.0156226	0.0132505	0.0131288	0.0170874	0.0147806	0.0138123	0.0335187
562.906	0.625501	0.00552567	0.0069226	0.00122901	0.00263789	0.00456112	0.00719774	0.00118091	0.00828279	0.00957427	0.00952022	0.0109458	0.010842	0.00516057	0.00640912	0.00699158	0.00746858	0.0146547
966.976	0.625501	0.00203241	0.00405406	0.00427071	0.00553258	0.00403071	0.00618459	0.00262539	0.00538524	0.00656208	0.00648195	0.00806448	0.006231	0.00507945	0.00553947	0.00567869	0.00455256	0.0107076
1102.96	0.625501	0.00190132	0.00197365	0.00459786	0.00329945	0.00405742	0.00375895	0.00197761	0.00323662	0.00754641	0.00578289	0.00514775	0.00337372	0.00221578	0.00349248	0.0040723	0.00350838	0.00564751
544.913	0.625763	0.0147429	0.0363726	0.0071961	0.00661158	0.0207113	0.0588385	0.00497522	0.0481143	0.0546305	0.0209118	0.0717438	0.0606441	0.0356193	0.0420973	0.0405097	0.0386721	0.0804436
719.905	0.625763	0.00502428	0.013925	0.00713687	0.00562865	0.0102615	0.0130235	0.00752939	0.0126977	0.0127205	0.0080922	0.0149977	0.0118237	0.0107123	0.0129564	0.0120091	0.0107962	0.0267165
743.886	0.625763	0.00214763	0.00390675	0.00347258	0.00146248	0.00345668	0.00455777	0.00455953	0.00485485	0.00648555	0.0029682	0.00439301	0.00403341	0.00323939	0.0045152	0.00419682	0.00408048	0.0102418
1158.95	0.625763	0.00249406	0.00250909	0.00157881	0.00231421	0.00384966	0.00415223	0.000973929	0.00493845	0.00604162	0.0036995	0.0053138	0.00430952	0.00373393	0.00528924	0.00530793	0.0047382	0.0065992
748.91	0.62578	0.00928702	0.0161982	0.0123609	0.00713546	0.0115293	0.0288674	0.00230267	0.021201	0.0289499	0.016987	0.0312724	0.0220215	0.0153912	0.0204277	0.0178469	0.0171716	0.0393698
341.951	0.625797	0.00818249	0.0135997	0.0043382	0.011862	0.0101929	0.0161219	0.0294958	0.0143584	0.0162724	0.0169189	0.0211053	0.0187522	0.0126858	0.0131284	0.0143391	0.0129671	0.0266407
727.894	0.625797	0.00312721	0.00484634	0.0042143	0.0015701	0.00232607	0.00669417	0.00390128	0.00420428	0.00574394	0.00179001	0.00922506	0.00548793	0.00423471	0.00475692	0.0044588	0.00374299	0.0103565
1063.83	0.625894	0.00135435	0.00288307	0.00271562	0.00325545	0.00257339	0.00350579	0.00143369	0.00316301	0.00083949	0.00590759	0.00346163	0.00219068	0.00217686	0.00243125	0.00253031	0.00253757	0.00572501
659.938	0.625897	0.00286912	0.0062726	0.00114787	0.00408824	0.00334721	0.00961729	0.00240998	0.00724437	0.00828543	0.00346378	0.0123807	0.0100352	0.00563061	0.00584307	0.00643199	0.0059917	0.0132656
312.936	0.626045	0.0104098	0.134609	0.00765924	0.0263646	0.0090137	0.0116785	0.00610436	0.00926061	0.00954916	0.0119558	0.0116549	0.0147773	0.00860265	0.0082898	0.00998761	0.00878224	0.0194977
522.923	0.626045	0.00723412	0.0277874	0.0298574	0.0128695	0.0206588	0.036744	0.0319652	0.0269908	0.0278532	0.0219038	0.0411703	0.0318902	0.0232439	0.0250132	0.0252432	0.0249582	0.0556766
653.9	0.626045	0.00411627	0.00347471	0.00292575	0.00339138	0.00457932	0.00561069	0.00162481	0.00530686	0.00730774	0.00467538	0.00578517	0.00471649	0.00382219	0.00481281	0.00528829	0.00472344	0.0109988
1076.94	0.626055	0.00345334	0.00386579	0.00497099	0.00546468	0.00459363	0.00498561	0.00213704	0.00432406	0.00658472	0.00572934	0.00742657	0.00599796	0.0033874	0.00390072	0.0051998	0.00359787	0.00688781
642.985	0.62606	0.00787357	0.00256451	0.000921181	0.00240934	0.00371318	0.00169175	0.00064544	0.00330692	0.00114641	0.00647662	0.0032849	0.00258807	0.00384374	0.00467882	0.0045551	0.00357892	0.00805875
1478	0.626293	0.000922355	0.000157861	0.00322892	0.000434683	0.000452103	0.000726045	0.00666118	0.000639565	0.00383854	0.00184476	0.00312604	0.00198257	0.00141616	0.000940096	0	0	0.000595199		HMDB0010260	M-H	1478.01	1479.019176334	4.83916	CL(20:2(11Z,14Z)/18:2(9Z,12Z)/18:2(9Z,12Z)/18:1(11Z))	C83H148O17P2	Glycerophospholipids	Lipids and lipid-like molecules	Glycerophosphoglycerophosphoglycerols		Cardiolipin Biosynthesis CL(20:2(11Z,14Z)/18:2(9Z,12Z)/18:2(9Z,12Z)/18:1(11Z))	Endogenous, Food, Animal
661.923	0.626293	0.00557613	0.00277673	0.000421769	0.00149707	0.00422258	0.00312416	0.00182467	0.00229339	0.00298726	0.00322574	0.00406172	0.00461911	0.00289442	0.00378078	0.00256529	0.00314034	0.00633595
682.941	0.626293	0.0119599	0.010591	0.0231332	0.00375473	0.00959482	0.0166943	0.011085	0.0126061	0.0135922	0.00945049	0.0184839	0.0159698	0.0112954	0.0131879	0.011414	0.0101782	0.0235786
698.893	0.626293	0.00669334	0.00824323	0.0121059	0.00500642	0.00787028	0.00901487	0.00895175	0.00956837	0.0131873	0.00914924	0.0115645	0.0101833	0.00851413	0.0086221	0.00938198	0.00947061	0.0184184
930.873	0.626293	0.00372447	0.00616883	0.00456744	0.00269542	0.00519734	0.00847009	0.00402303	0.0056822	0.00895933	0.00657736	0.0096038	0.00856374	0.0036796	0.00244466	0.00504336	0.00519567	0.0112627
357.971	0.626357	0.0308051	0.0156897	0.0119375	0.024609	0.0256103	0.0154421	0.0175539	0.0146788	0.0114341	0.0161862	0.0123987	0.0114403	0.0178373	0.0195747	0.0189994	0.0188997	0.0328968
953.885	0.62662	0.00236362	0.00433926	0.00490786	0.00323457	0.00361317	0.00521771	0.00148155	0.00433137	0.00636384	0.00313644	0.00636864	0.0037995	0.00417388	0.00315549	0.00355028	0.00347607	0.00865894		HMDB0046580	M-H	953.891	954.8979269	5.44077	TG(22:0/20:3(5Z,8Z,11Z)/O-18:0)	C63H118O5	Glycerolipids	Lipids and lipid-like molecules	Triradylcglycerols			Endogenous, Food, Animal
897.971	0.62662	0.00250911	0.00261187	0.0010968	0.0008469	0.00150321	0.0031137	0.00150684	0.0021617	0.00610988	0.0033307	0.00387745	0.00330311	0.00211627	0.00240616	0.0027473	0.00397626	0.0047226
1009.94	0.626947	0.00190914	0.00305824	0.00121017	0.00319894	0.00445236	0.00498641	0.00154242	0.0037206	0.00584634	0.00403254	0.00494193	0.00492961	0.00473647	0.00381093	0.00378507	0.00421205	0.0108433		HMDB0052252	M-H	1009.95	1010.960527157	10.36	TG(24:1(15Z)/22:2(13Z,16Z)/O-18:0)	C67H126O5	Glycerolipids	Lipids and lipid-like molecules	Triradylcglycerols			Endogenous, Food, Animal
395.93	0.626947	0.0169497	0.00761914	0.0081857	0.0118482	0.0107867	0.00756251	0.0149072	0.00569022	0.0068601	0.0100035	0.00604327	0.00611524	0.00744054	0.0119792	0.010764	0.0103494	0.0237259
545.914	0.626947	0.00578411	0.0131584	0.00381127	0.00262158	0.00713574	0.0202919	0.00292089	0.0153441	0.0201042	0.00787222	0.026494	0.0198965	0.0143225	0.0138249	0.013419	0.0141578	0.0271845
721.9	0.626947	0.00439231	0.00692477	0.00205906	0.00413622	0.0050956	0.00677958	0.00182674	0.0064621	0.00723914	0.0030343	0.00791371	0.00683561	0.00585782	0.00671182	0.00708	0.00622993	0.0147835
1010.95	0.626981	0.00224812	0.00297016	0.00187529	0.00264468	0.00193139	0.00382341	0.00625295	0.0102184	0.00715294	0.00426719	0.00605587	0.00328655	0.00231396	0.00290991	0.00467879	0.00416401	0.00696783		HMDB0001541	M-H	1010.97	1011.975840254	22.9406	Guanosine hexaphosphate adenosine	C20H30N10O26P6	(5'->5')-dinucleotides	Nucleosides, nucleotides, and analogues	Not Available			Endogenous
984.939	0.627409	0.00269208	0.00208783	0.00198787	0.00160009	0.00276777	0.0024347	0.00121109	0.00397774	0.0086137	0.00549095	0.00504454	0.00441261	0.00272877	0.00374311	0.00220104	0.00345052	0.00828612
1463.03	0.627677	0.00165656	0.000742682	0.00193901	0.000596535	0.000436685	0.00154986	0.00120556	0.00203521	0.0044984	0.00178601	0.0027883	0.00134793	0.00120146	0.000440681	0.000300678	0.000773061	0.00176185
310.939	0.627704	0.0224162	0.0217274	0.00704004	0.00909871	0.0200359	0.0240874	0.0374353	0.0339523	0.0458946	0.050026	0.0265067	0.0283288	0.028809	0.0310249	0.0322197	0.0294116	0.0651434
750.929	0.627704	0.00867278	0.00781589	0.00821881	0.00484039	0.00578928	0.011116	0.00113579	0.00974957	0.0110397	0.00988463	0.0136129	0.0106446	0.00830129	0.00947953	0.00851873	0.00893504	0.0173236
913.915	0.627711	0.00151175	0.00217837	0.000782475	0.000668057	0.00235271	0.00338151	0.00098246	0.00191951	0.00521163	0.00310475	0.00316747	0.0030016	0.00223285	0.0032565	0.00366578	0.0023128	0.00540012
1162.81	0.627987	0.00132968	0.00336839	0.000945949	0.00163706	0.00310404	0.00281583	0.000328392	0.00276511	0.00115471	0.00192031	0.00366653	0.00223879	0.0030451	0.00181416	0.0025611	0.0032126	0.00746094		HMDB0004884	M-H	1162.82	1163.827065945	4.33252	Trihexosylceramide (d18:1/26:1(17Z))	C62H117NO18	Sphingolipids	Lipids and lipid-like molecules	Glycosphingolipids	C04737		Endogenous, Food, Animal
546.92	0.628461	0.00995307	0.0119848	0.00189863	0.00369346	0.00881262	0.0186285	0.00173381	0.0151403	0.0170352	0.00941807	0.026764	0.018393	0.0123551	0.0127105	0.0127278	0.0128992	0.0281714
547.926	0.628461	0.00628314	0.00488202	0.00204883	0.00523286	0.00392865	0.00512639	0.00217643	0.00353302	0.00435406	0.00265866	0.00447698	0.00469297	0.00356436	0.00464814	0.00438796	0.00426177	0.00682761
560.895	0.628461	0.00766392	0.0146282	0.00228145	0.0037692	0.0078994	0.0149995	0.00189417	0.0198845	0.0381707	0.0248088	0.021873	0.0228435	0.0175019	0.0168805	0.0189062	0.017237	0.0352416
812.85	0.628461	0.003684	0.00520585	0.00120659	0.00081367	0.00332528	0.00611203	0.000757005	0.00519732	0.00154293	0.00432013	0.00787034	0.00535952	0.00442305	0.00581222	0.00566069	0.00509832	0.00959023
816.898	0.628461	0.00784274	0.0159661	0.00954855	0.00619077	0.00867507	0.0242147	0.00359415	0.0138934	0.0162534	0.00721904	0.0289266	0.0201503	0.0103828	0.0137139	0.0117674	0.0119755	0.0318581
917.979	0.628461	0.00284612	0.00481173	0.0091639	0.00321233	0.00522336	0.00689219	0.00334362	0.00544967	0.0109848	0.00982621	0.00681139	0.00583706	0.00510277	0.00425513	0.005963	0.00469077	0.0104389
1034.95	0.628461	0.00155754	0.00259719	0.00386276	0.00479496	0.0043581	0.00415368	0.00238598	0.00413125	0.00681608	0.00519342	0.00610375	0.00413469	0.00222637	0.00519284	0.00419243	0.00488086	0.0108188
1040.83	0.628461	0.00165466	0.00351534	0.00189339	0.00112809	0.00188586	0.00414998	0.0012942	0.00311576	0.000765253	0.00216907	0.00415379	0.00299955	0.00202259	0.00291402	0.00420784	0.00388564	0.00758685
1218	0.628461	0.00139691	0.00209263	0.00270696	0.00111767	0.00944515	0.00202406	0.0055064	0.00898818	0.00724466	0.00411587	0.00503445	0.00269375	0.00289741	0.00319393	0.00218022	0.00179491	0.00598871
1227.95	0.628461	0.00150527	0.00197423	0.00110718	0.00125923	0.00243443	0.00254607	0.00161975	0.00323393	0.00707681	0.0030551	0.00351794	0.00355201	0.00245523	0.00242678	0.00379822	0.00237246	0.00433551
584.902	0.628467	0.011951	0.0130456	0.0103023	0.00556291	0.0103536	0.0127039	0.00620519	0.0142279	0.0192927	0.0140284	0.0144136	0.0133809	0.0125815	0.0155326	0.0131968	0.0139321	0.0301391
802.976	0.628467	0.00525756	0.00552856	0.00666836	0.00750493	0.0130103	0.00450888	0.000911575	0.00888452	0.0148646	0.0128743	0.0105274	0.00781651	0.00769269	0.00694834	0.0100054	0.00748401	0.0211535
1068.95	0.628467	0.0021938	0.00678848	0.00389414	0.00360967	0.00356997	0.00412268	0.00190065	0.00324945	0.00891479	0.00403884	0.00546883	0.00440085	0.00414933	0.00293067	0.00337034	0.00453637	0.00963058
259.08	0.628474	0.135065	0.0182753	0.00570921	0.0450424	0.0614704	0.00566286	0.0181432	0.0319851	0.0188969	0.15414	0.0313822	0.0193234	0.0358673	0.0379764	0.0369187	0.0382895	0.0802239	645013		M-H	259.084	260.090940244	13.9501	2,4-Diamino-6-methylpyrimidin-5-yl 4-hydroxybenzoate	C12H12N4O3
311.956	0.628474	0.0250852	0.0219259	0.0200686	0.0222601	0.0281186	0.0212065	0.0155538	0.0200166	0.0165567	0.00995923	0.0192413	0.0172472	0.022395	0.0235073	0.0241185	0.0215835	0.0481209
424.911	0.628474	0.00845663	0.0169112	0.00899046	0.00321419	0.00865665	0.0139384	0.0120799	0.0209976	0.0427166	0.0500547	0.0202029	0.0231051	0.0168705	0.0169627	0.0178361	0.01664	0.0364902
577.947	0.628474	0.00916982	0.00467635	0.00184715	0.00617772	0.00567489	0.00316329	0.00175305	0.00361532	0.00351012	0.00509096	0.0025914	0.00270691	0.0045741	0.00572861	0.00587046	0.00504676	0.0111623
638.925	0.628474	0.00540124	0.00508615	0.00221811	0.00770133	0.0083184	0.00827893	0.00139534	0.00621864	0.00741152	0.00768069	0.00843494	0.00655665	0.00599668	0.00560341	0.00609943	0.0065009	0.0130031
921.969	0.628474	0.00172199	0.00194289	0.000394672	0.0024467	0.00305288	0.00214506	0.000694558	0.00368047	0.00528117	0.00314371	0.00421969	0.00291022	0.00345139	0.0026982	0.00419683	0.00319319	0.00679775
1000.95	0.628474	0.00247867	0.00377244	0.0054133	0.00307297	0.00434784	0.00612584	0.00207224	0.00307831	0.00565595	0.00262148	0.00629678	0.00432401	0.00347426	0.00394229	0.00489253	0.0033157	0.00834722
1140.94	0.628474	0.00267143	0.00347848	0.00391429	0.0060551	0.00547724	0.00398994	0.00925725	0.00534279	0.00624506	0.00492235	0.00640339	0.00563191	0.00463542	0.00538248	0.00558855	0.00436203	0.0100068
563.916	0.628744	0.00317674	0.0044849	0.00326109	0.00221281	0.00291045	0.00390489	0.00325627	0.0037434	0.00337942	0.0023407	0.00433479	0.00409298	0.00347642	0.00236551	0.0039668	0.00406336	0.00978128
1139.91	0.628744	0.00227538	0.00700946	0.00154277	0.00225	0.00390993	0.00373262	0.00159191	0.00286879	0.00588583	0.00553499	0.00574861	0.00476267	0.00351868	0.00324359	0.00293765	0.0043502	0.00516674
1177.98	0.628744	0.00209584	0.00140655	0.000836688	0.00212649	0.00125943	0.00280525	0.00552103	0.00288601	0.00670534	0.00348791	0.0037848	0.00276206	0.00339477	0.00187309	0.00244869	0.00222552	0.00464711
885.854	0.62875	0.00283819	0.00384149	0.00407982	0.00273119	0.00329507	0.00446486	0.00120457	0.00441032	0.00808928	0.00246349	0.00703759	0.00436901	0.0035456	0.00444763	0.00426253	0.00392446	0.00970827		HMDB0043568	M-H	885.828	886.835326642	28.9801	TG(15:0/22:2(13Z,16Z)/O-18:0)	C58H110O5	Glycerolipids	Lipids and lipid-like molecules	Triradylcglycerols			Endogenous, Food, Animal
645.94	0.62875	0.0070923	0.00354721	0.000996275	0.0060648	0.00700328	0.00180934	0.00136802	0.00406835	0.0032597	0.00479501	0.00192778	0.0050745	0.00530163	0.00541761	0.00586337	0.00560042	0.0125038
[truncated: 6,086 more rows]

## Sheet: Sheet2
M /z: mass charge ratio;
RT(min) : retention time;
[truncated: 11 more rows]
